# Supplementary material for: Synopsis of Schizopteridae (Hemiptera, Heteroptera, Dipsocoromorpha) from the United States, with description of seven new species from the US and Mexico
Source: Zookeys. 2018 Nov 15;(796):49–82. doi: 10.3897/zookeys.796.24176 (PMC6250794; doi:10.3897/zookeys.796.24176)
Supplement: XML Treatment for Glyptocombus [file zookeys.796.24176-treatment1.xml]

<!DOCTYPE tp:taxon-treatment
  PUBLIC "-//TaxonX//DTD Taxonomic Treatment Publishing DTD v0 20100105//EN" "tax-treatment-NSO.dtd">
<tp:taxon-treatment xmlns:tp="http://www.plazi.org/taxpub"><tp:treatment-meta><kwd-group><label>Taxon classification</label><kwd><named-content xmlns:xlink="http://www.w3.org/1999/xlink" content-type="kingdom">Animalia</named-content></kwd><kwd><named-content xmlns:xlink="http://www.w3.org/1999/xlink" content-type="order">Hemiptera</named-content></kwd><kwd><named-content xmlns:xlink="http://www.w3.org/1999/xlink" content-type="family">Schizopteridae</named-content></kwd></kwd-group><mixed-citation publication-type="journal"><person-group><name><surname>Weirauch</surname><given-names>Christiane</given-names></name><name><surname>Hoey-Chamberlain</surname><given-names>Rochelle</given-names></name><name><surname>Knyshov</surname><given-names>Alexander</given-names></name></person-group><article-title>Synopsis of <tp:taxon-name><tp:taxon-name-part taxon-name-part-type="family">Schizopteridae</tp:taxon-name-part></tp:taxon-name> (<tp:taxon-name><tp:taxon-name-part taxon-name-part-type="order">Hemiptera</tp:taxon-name-part></tp:taxon-name>, <tp:taxon-name><tp:taxon-name-part taxon-name-part-type="suborder">Heteroptera</tp:taxon-name-part></tp:taxon-name>, <tp:taxon-name><tp:taxon-name-part taxon-name-part-type="infraorder">Dipsocoromorpha</tp:taxon-name-part></tp:taxon-name>) from the United States, with description of seven new species from the US and Mexico</article-title><source>Zookeys</source><day>15</day><month>11</month><year>2018</year><volume>2018</volume><issue>796</issue><fpage>49</fpage><lpage>82</lpage><pub-id pub-id-type="doi">10.3897/zookeys.796.24176</pub-id></mixed-citation></tp:treatment-meta><tp:nomenclature><tp:taxon-name>
              <tp:taxon-name-part taxon-name-part-type="genus" reg="Glyptocombus">Glyptocombus</tp:taxon-name-part>
            </tp:taxon-name><tp:taxon-authority>Heidemann, 1906</tp:taxon-authority><xref ref-type="fig" rid="F1">Figures 1</xref><xref ref-type="fig" rid="F2">, 2</xref><xref ref-type="fig" rid="F3">, 3</xref><xref ref-type="fig" rid="F10">, 10</xref></tp:nomenclature><tp:treatment-sec sec-type="type species" id="SECID0EUCBI"><title>Type species.</title><p><italic><tp:taxon-name><tp:taxon-name-part taxon-name-part-type="genus" reg="Glyptocombus">Glyptocombus</tp:taxon-name-part><tp:taxon-name-part taxon-name-part-type="species" reg="saltator">saltator</tp:taxon-name-part></tp:taxon-name></italic> Heidemann, 1906</p></tp:treatment-sec><tp:treatment-sec sec-type="Revised diagnosis" id="SECID0EFDBI"><title>Revised diagnosis.</title><p>Recognized among genera of New World <tp:taxon-name><tp:taxon-name-part taxon-name-part-type="subfamily">Hypselosomatinae</tp:taxon-name-part></tp:taxon-name> by dense setation on all surfaces of the tibia, extending from base to apex, first labial segment not dorsally expanded, and third and fourth labial segments without processes.</p></tp:treatment-sec><tp:treatment-sec sec-type="description" id="SECID0EQDBI"><title>Revised description.</title><p><bold>Male</bold> (Figure <xref ref-type="fig" rid="F1">1</xref>): macropterous or with elytriform forewing, length: 1.14–1.74 mm; body ovoid. <bold>Coloration</bold>: general coloration tan to black. <bold>Surface and Vestiture</bold>: scape with 5 setae, clypeus with 3 long, stout setae, buccula and first labial segment each with pair of stout ventrolateral setae, second labial segment with pair of lateral setae (Figure <xref ref-type="fig" rid="F1">1</xref>), long, stout seta dorsoapically on third tarsal segment of all legs, anophore without distinctive setae (Figure <xref ref-type="fig" rid="F3">3A</xref>). <bold>Structure: Head</bold>: first labial segment not enlarged, clypeus simple. <bold>Thorax</bold>: tarsal formula 2-3-3, parempodia long and thin, bladder-like arolium absent. <bold>Abdomen</bold>: abdomen with 6 spiracles on left and 5 on right side, right side of tergum 8 with small projection containing spiracle, left side with large mitten-shaped projection with spiracle and long seta, sterna 7 and 8 distinct, posterior margin of sternum 7 simple, left side with triangular flap, sternum 8 rectangular-ovoid (Figure <xref ref-type="fig" rid="F3">3B</xref>). <bold>Genitalia</bold> (Figure <xref ref-type="fig" rid="F3">3A</xref>): right paramere long, stout with rounded apex and short, rounded process at base, left paramere scapula-shaped with large thumb-shaped projection, vesica of average length with one coil and small rounded conjunctival appendage at base, anophoric process crab claw-shaped, extending posteriorly on left side.</p><p><bold>Female</bold> (Figure <xref ref-type="fig" rid="F1">1</xref>): with elytriform forewing, length: 1.42–1.51 mm; body ovoid. <bold>Coloration</bold>: general coloration tan to black. <bold>Surface and vestiture</bold>: scape with 5 setae, setae on clypeus, buccula and first and second labial segments as in male. <bold>Structure. Head</bold>: first labial segment and clypeus as in male. <bold>Thorax</bold>: tarsal formula 2-2-3, pretarsus as in male (Figure <xref ref-type="fig" rid="F1">1</xref>). <bold>Genitalia</bold> (Figure <xref ref-type="fig" rid="F3">3C, D</xref>): anterior gonapophysis with 3 teeth, without subapical serration, posterior gonapophysis with two teeth, median styloid bifurcate, gonoplac small, oriented ventrad, spermathecal gland spherical; spermathecal gland duct straight, spermathecal reservoir globular with one bend, spermathecal duct short and relatively straight.</p><fig id="F1" position="float" orientation="portrait"><label>Figure 1</label><caption><p>Habitus images of <italic><tp:taxon-name><tp:taxon-name-part taxon-name-part-type="genus" reg="Glyptocombus">Glyptocombus</tp:taxon-name-part></tp:taxon-name></italic> spp. in dorsal, ventral, frontal and lateral views.</p></caption><graphic xmlns:xlink="http://www.w3.org/1999/xlink" xlink:href="zookeys-796-049-g001.jpg" position="float" orientation="portrait" xlink:type="simple" id="oo_242587.jpg"/></fig><fig id="F2" position="float" orientation="portrait"><label>Figure 2.</label><caption><p>Forewings of males of <italic><tp:taxon-name><tp:taxon-name-part taxon-name-part-type="genus" reg="Glyptocombus">Glyptocombus</tp:taxon-name-part></tp:taxon-name></italic> spp. <bold>A</bold><italic><tp:taxon-name><tp:taxon-name-part taxon-name-part-type="genus" reg="Glyptocombus">Glyptocombus</tp:taxon-name-part><tp:taxon-name-part taxon-name-part-type="species" reg="halbertae">halbertae</tp:taxon-name-part></tp:taxon-name></italic> (UCR_ENT 00012051) <bold>B</bold><italic><tp:taxon-name><tp:taxon-name-part taxon-name-part-type="genus" reg="Glyptocombus">G.</tp:taxon-name-part><tp:taxon-name-part taxon-name-part-type="species" reg="mexicanus">mexicanus</tp:taxon-name-part></tp:taxon-name></italic> (UCR_ENT 00094271) <bold>C</bold><italic><tp:taxon-name><tp:taxon-name-part taxon-name-part-type="genus" reg="Glyptocombus">G.</tp:taxon-name-part><tp:taxon-name-part taxon-name-part-type="species" reg="saltator">saltator</tp:taxon-name-part></tp:taxon-name></italic> (UCR_ENT 00090440) <bold>D</bold><italic><tp:taxon-name><tp:taxon-name-part taxon-name-part-type="genus" reg="Glyptocombus">G.</tp:taxon-name-part><tp:taxon-name-part taxon-name-part-type="species" reg="suteri">suteri</tp:taxon-name-part></tp:taxon-name></italic> (UCR_ENT 00090443).</p></caption><graphic xmlns:xlink="http://www.w3.org/1999/xlink" xlink:href="zookeys-796-049-g002.jpg" position="float" orientation="portrait" xlink:type="simple" id="oo_242588.jpg"/></fig><fig id="F3" position="float" orientation="portrait"><label>Figure 3.</label><caption><p>Male genitalia of <italic><tp:taxon-name><tp:taxon-name-part taxon-name-part-type="genus" reg="Glyptocombus">G.</tp:taxon-name-part><tp:taxon-name-part taxon-name-part-type="species" reg="halbertae">halbertae</tp:taxon-name-part></tp:taxon-name></italic> (UCR_ENT 00012051) in <bold>A</bold> dorsal and <bold>B</bold> ventral view, and female genitalia of <italic><tp:taxon-name><tp:taxon-name-part taxon-name-part-type="genus" reg="Glyptocombus">G.</tp:taxon-name-part><tp:taxon-name-part taxon-name-part-type="species" reg="saltator">saltator</tp:taxon-name-part></tp:taxon-name></italic> (UCR_ENT 00090441) in <bold>C</bold> dorsal and <bold>D</bold> lateral view.</p></caption><graphic xmlns:xlink="http://www.w3.org/1999/xlink" xlink:href="zookeys-796-049-g003.jpg" position="float" orientation="portrait" xlink:type="simple" id="oo_242589.jpg"/></fig></tp:treatment-sec><tp:treatment-sec sec-type="notes" id="SECID0EZJBI"><title>Notes.</title><p>This is the only genus of <tp:taxon-name><tp:taxon-name-part taxon-name-part-type="subfamily">Hypselosomatinae</tp:taxon-name-part></tp:taxon-name> with almost exclusive Nearctic distribution based on locality records of the single previously described and three new species, as well as one female specimen from Chiapas that represents an undescribed species. Specimens have been collected using Berlese extraction, hand collecting, yellow pan traps, pitfall traps (single and array, normal and dung), sifting leaf litter, suction traps, and UV lighting. Extracted substrates included beech humus, bottomland hardwood remnant, fallen leaves, “rubbish,” earth, and the forest floor of Palmetto-gumbo limbo upland.</p></tp:treatment-sec><tp:treatment-sec><!--Section generated to contain objects referenced in tp:taxon-treatment.--><fig id="F10" position="float" orientation="portrait"><label>Figure 10.</label><caption><p>Distribution records of <tp:taxon-name><tp:taxon-name-part taxon-name-part-type="family">Schizopteridae</tp:taxon-name-part></tp:taxon-name> in the United States and records of selected species from Mexico and Guatemala. Holotype localities of previously described species are indicated in yellow, records from the literature indicate as unfilled symbols, and records reported for the first time in this publication as filled blue or red symbols.</p></caption><graphic xmlns:xlink="http://www.w3.org/1999/xlink" xlink:href="zookeys-796-049-g010.jpg" position="float" orientation="portrait" xlink:type="simple" id="oo_242596.jpg"/></fig></tp:treatment-sec></tp:taxon-treatment>
