# Supplementary material for: Synopsis of Schizopteridae (Hemiptera, Heteroptera, Dipsocoromorpha) from the United States, with description of seven new species from the US and Mexico
Source: Zookeys. 2018 Nov 15;(796):49–82. doi: 10.3897/zookeys.796.24176 (PMC6250794; doi:10.3897/zookeys.796.24176)
Supplement: XML Treatment for Glyptocombus halbertae [file zookeys.796.24176-treatment2.xml]

<!DOCTYPE tp:taxon-treatment
  PUBLIC "-//TaxonX//DTD Taxonomic Treatment Publishing DTD v0 20100105//EN" "tax-treatment-NSO.dtd">
<tp:taxon-treatment xmlns:tp="http://www.plazi.org/taxpub"><tp:treatment-meta><kwd-group><label>Taxon classification</label><kwd><named-content xmlns:xlink="http://www.w3.org/1999/xlink" content-type="kingdom">Animalia</named-content></kwd><kwd><named-content xmlns:xlink="http://www.w3.org/1999/xlink" content-type="order">Hemiptera</named-content></kwd><kwd><named-content xmlns:xlink="http://www.w3.org/1999/xlink" content-type="family">Schizopteridae</named-content></kwd></kwd-group><mixed-citation publication-type="journal"><person-group><name><surname>Weirauch</surname><given-names>Christiane</given-names></name><name><surname>Hoey-Chamberlain</surname><given-names>Rochelle</given-names></name><name><surname>Knyshov</surname><given-names>Alexander</given-names></name></person-group><article-title>Synopsis of <tp:taxon-name><tp:taxon-name-part taxon-name-part-type="family">Schizopteridae</tp:taxon-name-part></tp:taxon-name> (<tp:taxon-name><tp:taxon-name-part taxon-name-part-type="order">Hemiptera</tp:taxon-name-part></tp:taxon-name>, <tp:taxon-name><tp:taxon-name-part taxon-name-part-type="suborder">Heteroptera</tp:taxon-name-part></tp:taxon-name>, <tp:taxon-name><tp:taxon-name-part taxon-name-part-type="infraorder">Dipsocoromorpha</tp:taxon-name-part></tp:taxon-name>) from the United States, with description of seven new species from the US and Mexico</article-title><source>Zookeys</source><day>15</day><month>11</month><year>2018</year><volume>2018</volume><issue>796</issue><fpage>49</fpage><lpage>82</lpage><pub-id pub-id-type="doi">10.3897/zookeys.796.24176</pub-id></mixed-citation></tp:treatment-meta><tp:nomenclature><tp:taxon-name>
              <tp:taxon-name-part taxon-name-part-type="genus" reg="Glyptocombus">Glyptocombus</tp:taxon-name-part>
              <tp:taxon-name-part taxon-name-part-type="species" reg="halbertae">halbertae</tp:taxon-name-part>
              <object-id xmlns:xlink="http://www.w3.org/1999/xlink" content-type="zoobank" xlink:type="simple">http://zoobank.org/6197776D-7A16-45A3-9823-1742B315B1E0</object-id>
            </tp:taxon-name><tp:taxon-status xmlns:xlink="http://www.w3.org/1999/xlink" xlink:type="simple">sp. n.</tp:taxon-status><xref ref-type="fig" rid="F1">Figures 1</xref><xref ref-type="fig" rid="F2">, 2</xref><xref ref-type="fig" rid="F3">, 3</xref><xref ref-type="fig" rid="F10">, 10</xref></tp:nomenclature><tp:treatment-sec sec-type="material" id="SECID0E4LBI"><title>Material.</title><p><bold><italic>Type material.</italic> Holotype</bold>: male: USA: Florida: Collier Co.: Florida: Collier Co. Immokalee, <named-content xmlns:xlink="http://www.w3.org/1999/xlink" content-type="dwc:verbatimCoordinates" xlink:type="simple"><named-content content-type="geo-json" specific-use="{&#34;type&#34;:&#34;Point&#34;,&#34;coordinates&#34;:[-81.417410,26.418530]}" id="NCID0ELMBI" xlink:type="simple">26.41853°N 81.41741°W</named-content></named-content>, 04 Jul 2013 - 11 Jul 2013, Susan Halbert (UCR_ENT 00012022) (<named-content xmlns:xlink="http://www.w3.org/1999/xlink" content-type="dwc:institutional_code" xlink:type="simple">FSCA</named-content>). <bold>Paratype</bold>: USA: Florida: Collier Co.: Florida: Collier Co. Immokalee, <named-content xmlns:xlink="http://www.w3.org/1999/xlink" content-type="dwc:verbatimCoordinates" xlink:type="simple"><named-content content-type="geo-json" specific-use="{&#34;type&#34;:&#34;Point&#34;,&#34;coordinates&#34;:[-81.417410,26.418530]}" id="NCID0E1MBI" xlink:type="simple">26.41853°N 81.41741°W</named-content></named-content>, 26 Jun 2014 - 03 Jul 2014, ED_4274, Susan Halbert, 1 male (UCR_ENT 00012051) (<named-content xmlns:xlink="http://www.w3.org/1999/xlink" content-type="dwc:institutional_code" xlink:type="simple">FSCA</named-content>).</p></tp:treatment-sec><tp:treatment-sec sec-type="diagnosis" id="SECID0EFNBI"><title>Diagnosis.</title><p>Recognized among species of <italic><tp:taxon-name><tp:taxon-name-part taxon-name-part-type="genus" reg="Glyptocombus">Glyptocombus</tp:taxon-name-part></tp:taxon-name></italic> by the macropterous male, contrasting dark brown and pale legs, desclerotized portion of C+<abbrev xmlns:xlink="http://www.w3.org/1999/xlink" xlink:title="subcostal vein" id="ABBRID0ESNBI" xlink:type="simple">Sc</abbrev> vein basal to junction with R1, <abbrev xmlns:xlink="http://www.w3.org/1999/xlink" xlink:title="cubitus" id="ABBRID0EWNBI" xlink:type="simple">Cu</abbrev> touching M at basal corner of <abbrev xmlns:xlink="http://www.w3.org/1999/xlink" xlink:title="discal cell 1" id="ABBRID0E1NBI" xlink:type="simple">dc1</abbrev>, part of <abbrev xmlns:xlink="http://www.w3.org/1999/xlink" xlink:title="cubitus" id="ABBRID0E5NBI" xlink:type="simple">Cu</abbrev> distal to <abbrev xmlns:xlink="http://www.w3.org/1999/xlink" xlink:title="trapezoidal cell" id="ABBRID0ECOBI" xlink:type="simple">tc</abbrev> s-shaped, R2 slightly sigmoid, <abbrev xmlns:xlink="http://www.w3.org/1999/xlink" xlink:title="radial cell removed from wing margin" id="ABBRID0EGOBI" xlink:type="simple">rc</abbrev> and <abbrev xmlns:xlink="http://www.w3.org/1999/xlink" xlink:title="discal cell" id="ABBRID0EKOBI" xlink:type="simple">dc</abbrev> approx. as long as <abbrev xmlns:xlink="http://www.w3.org/1999/xlink" xlink:title="basal cell" id="ABBRID0EOOBI" xlink:type="simple">bc</abbrev> (Figure <xref ref-type="fig" rid="F2">2A</xref>). Most similar to <italic><tp:taxon-name><tp:taxon-name-part taxon-name-part-type="genus" reg="Glyptocombus">G.</tp:taxon-name-part><tp:taxon-name-part taxon-name-part-type="species" reg="suteri">suteri</tp:taxon-name-part></tp:taxon-name></italic> based on wing type in males, but differentiated by details of the wing venation.</p></tp:treatment-sec><tp:treatment-sec sec-type="description" id="SECID0EBPBI"><title>Description.</title><p><bold>Male</bold> (Figure <xref ref-type="fig" rid="F1">1</xref>): macropterous, length: 1.23 mm; body ovoid. <bold>Coloration</bold>: head, pronotum, and forewings dark brown to black, scutellum dark brown with pale lateral and apical marks, coxae, femora, and base of tibiae dark brown, apex and base of tarsi pale to yellow, pretarsi brown, genital capsule and genitalia dark brown. <bold>Surface and Vestiture</bold>: in frontal orientation forefemur without anterior stout, long seta, hind tibia with 5 erect medium-length stout setae ventrally on distal half, second tarsomere of hind leg with stout seta anteroventrally (Figure <xref ref-type="fig" rid="F1">1</xref>). <bold>Structure. Head</bold>: disc steeply decurrent anteriorly. <bold>Thorax</bold>: ratio of pronotal collar length to pronotum length 0.23, collar depressed below rest of pronotum (Figure <xref ref-type="fig" rid="F1">1</xref>), postnotum subrectangular (i.e., freely projecting portion is straight along most of posterior margin, curving only laterally, as in <italic><tp:taxon-name><tp:taxon-name-part taxon-name-part-type="genus" reg="Rectilamina">Rectilamina</tp:taxon-name-part></tp:taxon-name></italic> Hill; this can be observed only when specimen is in ethanol and wings have been moved aside or removed), ratio of height of forefemur to length of forefemur 0.24, ratio of length of hind tibia to width of pronotum 0.88, venation of macropterous forewing as in Figure <xref ref-type="fig" rid="F2">2A</xref>, desclerotized portion of C+<abbrev xmlns:xlink="http://www.w3.org/1999/xlink" xlink:title="subcostal vein" id="ABBRID0EIQBI" xlink:type="simple">Sc</abbrev> vein basal to junction with R1, <abbrev xmlns:xlink="http://www.w3.org/1999/xlink" xlink:title="cubitus" id="ABBRID0EMQBI" xlink:type="simple">Cu</abbrev> touching M at basal corner of <abbrev xmlns:xlink="http://www.w3.org/1999/xlink" xlink:title="discal cell 1" id="ABBRID0EQQBI" xlink:type="simple">dc1</abbrev>, part of <abbrev xmlns:xlink="http://www.w3.org/1999/xlink" xlink:title="cubitus" id="ABBRID0EUQBI" xlink:type="simple">Cu</abbrev> distal to <abbrev xmlns:xlink="http://www.w3.org/1999/xlink" xlink:title="trapezoidal cell" id="ABBRID0EYQBI" xlink:type="simple">tc</abbrev> s-shaped, R2 slightly sigmoid, <abbrev xmlns:xlink="http://www.w3.org/1999/xlink" xlink:title="radial cell removed from wing margin" id="ABBRID0E3QBI" xlink:type="simple">rc</abbrev> and <abbrev xmlns:xlink="http://www.w3.org/1999/xlink" xlink:title="discal cell" id="ABBRID0EARBI" xlink:type="simple">dc</abbrev> approx. as long as <abbrev xmlns:xlink="http://www.w3.org/1999/xlink" xlink:title="basal cell" id="ABBRID0EERBI" xlink:type="simple">bc</abbrev> (Figure <xref ref-type="fig" rid="F2">2A</xref>). <bold>Abdomen and genitalia</bold>: as in genus description (Figure <xref ref-type="fig" rid="F3">3A, B</xref>).</p><p><bold>Female.</bold> Unknown.</p></tp:treatment-sec><tp:treatment-sec sec-type="etymology" id="SECID0EWRBI"><title>Etymology.</title><p>Named for the collector of both known specimens of this species, Susan Halbert.</p></tp:treatment-sec><tp:treatment-sec sec-type="distribution" id="SECID0E2RBI"><title>Distribution.</title><p>Known only from Collier County in Florida (USA).</p></tp:treatment-sec><tp:treatment-sec><!--Section generated to contain objects referenced in tp:taxon-treatment.--><fig id="F1" position="float" orientation="portrait"><label>Figure 1</label><caption><p>Habitus images of <italic><tp:taxon-name><tp:taxon-name-part taxon-name-part-type="genus" reg="Glyptocombus">Glyptocombus</tp:taxon-name-part></tp:taxon-name></italic> spp. in dorsal, ventral, frontal and lateral views.</p></caption><graphic xmlns:xlink="http://www.w3.org/1999/xlink" xlink:href="zookeys-796-049-g001.jpg" position="float" orientation="portrait" xlink:type="simple" id="oo_242587.jpg"/></fig><fig id="F2" position="float" orientation="portrait"><label>Figure 2.</label><caption><p>Forewings of males of <italic><tp:taxon-name><tp:taxon-name-part taxon-name-part-type="genus" reg="Glyptocombus">Glyptocombus</tp:taxon-name-part></tp:taxon-name></italic> spp. <bold>A</bold><italic><tp:taxon-name><tp:taxon-name-part taxon-name-part-type="genus" reg="Glyptocombus">Glyptocombus</tp:taxon-name-part><tp:taxon-name-part taxon-name-part-type="species" reg="halbertae">halbertae</tp:taxon-name-part></tp:taxon-name></italic> (UCR_ENT 00012051) <bold>B</bold><italic><tp:taxon-name><tp:taxon-name-part taxon-name-part-type="genus" reg="Glyptocombus">G.</tp:taxon-name-part><tp:taxon-name-part taxon-name-part-type="species" reg="mexicanus">mexicanus</tp:taxon-name-part></tp:taxon-name></italic> (UCR_ENT 00094271) <bold>C</bold><italic><tp:taxon-name><tp:taxon-name-part taxon-name-part-type="genus" reg="Glyptocombus">G.</tp:taxon-name-part><tp:taxon-name-part taxon-name-part-type="species" reg="saltator">saltator</tp:taxon-name-part></tp:taxon-name></italic> (UCR_ENT 00090440) <bold>D</bold><italic><tp:taxon-name><tp:taxon-name-part taxon-name-part-type="genus" reg="Glyptocombus">G.</tp:taxon-name-part><tp:taxon-name-part taxon-name-part-type="species" reg="suteri">suteri</tp:taxon-name-part></tp:taxon-name></italic> (UCR_ENT 00090443).</p></caption><graphic xmlns:xlink="http://www.w3.org/1999/xlink" xlink:href="zookeys-796-049-g002.jpg" position="float" orientation="portrait" xlink:type="simple" id="oo_242588.jpg"/></fig><fig id="F3" position="float" orientation="portrait"><label>Figure 3.</label><caption><p>Male genitalia of <italic><tp:taxon-name><tp:taxon-name-part taxon-name-part-type="genus" reg="Glyptocombus">G.</tp:taxon-name-part><tp:taxon-name-part taxon-name-part-type="species" reg="halbertae">halbertae</tp:taxon-name-part></tp:taxon-name></italic> (UCR_ENT 00012051) in <bold>A</bold> dorsal and <bold>B</bold> ventral view, and female genitalia of <italic><tp:taxon-name><tp:taxon-name-part taxon-name-part-type="genus" reg="Glyptocombus">G.</tp:taxon-name-part><tp:taxon-name-part taxon-name-part-type="species" reg="saltator">saltator</tp:taxon-name-part></tp:taxon-name></italic> (UCR_ENT 00090441) in <bold>C</bold> dorsal and <bold>D</bold> lateral view.</p></caption><graphic xmlns:xlink="http://www.w3.org/1999/xlink" xlink:href="zookeys-796-049-g003.jpg" position="float" orientation="portrait" xlink:type="simple" id="oo_242589.jpg"/></fig><fig id="F10" position="float" orientation="portrait"><label>Figure 10.</label><caption><p>Distribution records of <tp:taxon-name><tp:taxon-name-part taxon-name-part-type="family">Schizopteridae</tp:taxon-name-part></tp:taxon-name> in the United States and records of selected species from Mexico and Guatemala. Holotype localities of previously described species are indicated in yellow, records from the literature indicate as unfilled symbols, and records reported for the first time in this publication as filled blue or red symbols.</p></caption><graphic xmlns:xlink="http://www.w3.org/1999/xlink" xlink:href="zookeys-796-049-g010.jpg" position="float" orientation="portrait" xlink:type="simple" id="oo_242596.jpg"/></fig></tp:treatment-sec></tp:taxon-treatment>
