# Supplementary material for: Synopsis of Schizopteridae (Hemiptera, Heteroptera, Dipsocoromorpha) from the United States, with description of seven new species from the US and Mexico
Source: Zookeys. 2018 Nov 15;(796):49–82. doi: 10.3897/zookeys.796.24176 (PMC6250794; doi:10.3897/zookeys.796.24176)
Supplement: XML Treatment for Glyptocombus mexicanus [file zookeys.796.24176-treatment3.xml]

<!DOCTYPE tp:taxon-treatment
  PUBLIC "-//TaxonX//DTD Taxonomic Treatment Publishing DTD v0 20100105//EN" "tax-treatment-NSO.dtd">
<tp:taxon-treatment xmlns:tp="http://www.plazi.org/taxpub"><tp:treatment-meta><kwd-group><label>Taxon classification</label><kwd><named-content xmlns:xlink="http://www.w3.org/1999/xlink" content-type="kingdom">Animalia</named-content></kwd><kwd><named-content xmlns:xlink="http://www.w3.org/1999/xlink" content-type="order">Hemiptera</named-content></kwd><kwd><named-content xmlns:xlink="http://www.w3.org/1999/xlink" content-type="family">Schizopteridae</named-content></kwd></kwd-group><mixed-citation publication-type="journal"><person-group><name><surname>Weirauch</surname><given-names>Christiane</given-names></name><name><surname>Hoey-Chamberlain</surname><given-names>Rochelle</given-names></name><name><surname>Knyshov</surname><given-names>Alexander</given-names></name></person-group><article-title>Synopsis of <tp:taxon-name><tp:taxon-name-part taxon-name-part-type="family">Schizopteridae</tp:taxon-name-part></tp:taxon-name> (<tp:taxon-name><tp:taxon-name-part taxon-name-part-type="order">Hemiptera</tp:taxon-name-part></tp:taxon-name>, <tp:taxon-name><tp:taxon-name-part taxon-name-part-type="suborder">Heteroptera</tp:taxon-name-part></tp:taxon-name>, <tp:taxon-name><tp:taxon-name-part taxon-name-part-type="infraorder">Dipsocoromorpha</tp:taxon-name-part></tp:taxon-name>) from the United States, with description of seven new species from the US and Mexico</article-title><source>Zookeys</source><day>15</day><month>11</month><year>2018</year><volume>2018</volume><issue>796</issue><fpage>49</fpage><lpage>82</lpage><pub-id pub-id-type="doi">10.3897/zookeys.796.24176</pub-id></mixed-citation></tp:treatment-meta><tp:nomenclature><tp:taxon-name>
              <tp:taxon-name-part taxon-name-part-type="genus" reg="Glyptocombus">Glyptocombus</tp:taxon-name-part>
              <tp:taxon-name-part taxon-name-part-type="species" reg="mexicanus">mexicanus</tp:taxon-name-part>
              <object-id xmlns:xlink="http://www.w3.org/1999/xlink" content-type="zoobank" xlink:type="simple">http://zoobank.org/728E6BFD-6C7C-4A3C-A0B7-89E7F1A60338</object-id>
            </tp:taxon-name><tp:taxon-status xmlns:xlink="http://www.w3.org/1999/xlink" xlink:type="simple">sp. n.</tp:taxon-status><xref ref-type="fig" rid="F1">Figures 1</xref><xref ref-type="fig" rid="F2">, 2</xref><xref ref-type="fig" rid="F3">, 3</xref><xref ref-type="fig" rid="F10">, 10</xref></tp:nomenclature><tp:treatment-sec sec-type="material" id="SECID0EYTBI"><title>Material.</title><p><bold><italic>Type material.</italic> Holotype</bold>: male: MEXICO: Quintana Roo: Res. Ecologica El Eden 25km NNE Leona Vicario, <named-content xmlns:xlink="http://www.w3.org/1999/xlink" content-type="dwc:verbatimCoordinates" xlink:type="simple"><named-content content-type="geo-json" specific-use="{&#34;type&#34;:&#34;Point&#34;,&#34;coordinates&#34;:[-87.183330,21.216670]}" id="NCID0EGUBI" xlink:type="simple">21.21667°N 87.18333°W</named-content></named-content>, 13 Oct 1998 - 28 Oct 1998, A. Blanco (UCRC_ENT 00038403) (<named-content xmlns:xlink="http://www.w3.org/1999/xlink" content-type="dwc:institutional_code" xlink:type="simple">UCR</named-content>). <bold>Paratypes</bold>: Tamaulipas: Estacion Biol. Los Cedros, Gomez Farias, <named-content xmlns:xlink="http://www.w3.org/1999/xlink" content-type="dwc:verbatimCoordinates" xlink:type="simple"><named-content content-type="geo-json" specific-use="{&#34;type&#34;:&#34;Point&#34;,&#34;coordinates&#34;:[-99.025500,22.886290]}" id="NCID0EVUBI" xlink:type="simple">22.88629°N 99.0255°W</named-content></named-content>, 350 m, 26 Jul 1993 - 30 Jul 1993, E. G. Riley, 1 male (UCR_ENT 00094271), 1 female (UCR_ENT 00094272) (<named-content xmlns:xlink="http://www.w3.org/1999/xlink" content-type="dwc:institutional_code" xlink:type="simple">TAMU</named-content>); 18 Jul 1994 - 19 Jul 1994, J. Cook &amp; E. Riley, 1 male (UCR_ENT 00094275) (<named-content xmlns:xlink="http://www.w3.org/1999/xlink" content-type="dwc:institutional_code" xlink:type="simple">TAMU</named-content>). Estacion Biol. Los Cedros, Gomez Farias, <named-content xmlns:xlink="http://www.w3.org/1999/xlink" content-type="dwc:verbatimCoordinates" xlink:type="simple"><named-content content-type="geo-json" specific-use="{&#34;type&#34;:&#34;Point&#34;,&#34;coordinates&#34;:[-99.025500,22.886210]}" id="NCID0EHVBI" xlink:type="simple">22.88621°N 99.0255°W</named-content></named-content>, 18 Jul 1994 - 22 Jul 1994, Cook, Ganaway &amp; Riley, 1 female (UCR_ENT 00094276) (<named-content xmlns:xlink="http://www.w3.org/1999/xlink" content-type="dwc:institutional_code" xlink:type="simple">TAMU</named-content>).</p></tp:treatment-sec><tp:treatment-sec sec-type="diagnosis" id="SECID0ERVBI"><title>Diagnosis.</title><p>Distinguished among species of <italic><tp:taxon-name><tp:taxon-name-part taxon-name-part-type="genus" reg="Glyptocombus">Glyptocombus</tp:taxon-name-part></tp:taxon-name></italic> by dark brown coloration, elytriform forewings in both sexes, forewing veins wider than cells, absence of areoles in forewing cells, and all legs with tibia and femora pale (Figure <xref ref-type="fig" rid="F1">1</xref>). Most similar to <italic><tp:taxon-name><tp:taxon-name-part taxon-name-part-type="genus" reg="Glyptocombus">G.</tp:taxon-name-part><tp:taxon-name-part taxon-name-part-type="species" reg="saltator">saltator</tp:taxon-name-part></tp:taxon-name></italic> based on wingtype in both males and females, but differentiated by much wider veins.</p></tp:treatment-sec><tp:treatment-sec sec-type="description" id="SECID0ENWBI"><title>Description.</title><p><bold>Male</bold> (Figure <xref ref-type="fig" rid="F1">1</xref>): with elytriform forewing, length: 1.18–1.74 mm; body ovoid. <bold>Coloration</bold>: head and body dark brown to black, coxae light brown, rest of legs pale to yellow, genital capsule and genitalia light to dark brown. <bold>Surface and Vestiture</bold>: in frontal orientation forefemur without anterior stout seta, hind tibia withtwoerect medium-length setae ventrally on distal half, second tarsomere of hind leg with stout seta anteroventrally (Figure <xref ref-type="fig" rid="F1">1</xref>). <bold>Structure. Head</bold>: disc declivous. <bold>Thorax</bold>: ratio of pronotal collar length to pronotum length 0.30–0.32, pronotal collar slightly depressed below pronotum (Figure <xref ref-type="fig" rid="F1">1</xref>), posterior margin of postnotum curved, ratio of height of forefemur to length of forefemur 0.20–0.23, ratio of length of hind tibia to width of pronotum 1.00, wing venation as in Figure <xref ref-type="fig" rid="F2">2B</xref>, forewing elytriform, with veins wider than cells. <bold>Abdomen and genitalia</bold>: as in genus description (Figure <xref ref-type="fig" rid="F3">3A, B</xref>).</p><p><bold>Female</bold> (Figure <xref ref-type="fig" rid="F1">1</xref>): with elytriform forewing, length: 1.51 mm; body ovoid. <bold>Coloration</bold>: similar to male. <bold>Surface and vestiture</bold>: forefemur with anterior stout seta, hind tibia with four erect medium-length macrosetae ventrally on distal half, second hind tarsomere with two stout setae anteroventrally (Figure <xref ref-type="fig" rid="F1">1</xref>), entire surface of sternum 7 shiny with long setae (Figure <xref ref-type="fig" rid="F1">1</xref>). <bold>Structure. Head</bold>: disc decurrent anteriorly. <bold>Thorax</bold>: similar to male, but ratio of pronotal collar length to pronotum length 0.28, collar slightly depressed below pronotum (Figure <xref ref-type="fig" rid="F1">1</xref>), postnotum short and rectangular, ratio of height of forefemur to length of forefemur 0.26, ratio of length of hind tibia to width of pronotum 1.00, forewing similar to male. <bold>Abdomen and Genitalia</bold>: as in genus description (Figure <xref ref-type="fig" rid="F3">3C, D</xref>).</p></tp:treatment-sec><tp:treatment-sec sec-type="etymology" id="SECID0EXYBI"><title>Etymology.</title><p>Named for the country of origin.</p></tp:treatment-sec><tp:treatment-sec sec-type="distribution" id="SECID0E3YBI"><title>Distribution.</title><p>Specimens of this species have been collected in Quintana Roo and Tamaulipas in Mexico.</p></tp:treatment-sec><tp:treatment-sec><!--Section generated to contain objects referenced in tp:taxon-treatment.--><fig id="F1" position="float" orientation="portrait"><label>Figure 1</label><caption><p>Habitus images of <italic><tp:taxon-name><tp:taxon-name-part taxon-name-part-type="genus" reg="Glyptocombus">Glyptocombus</tp:taxon-name-part></tp:taxon-name></italic> spp. in dorsal, ventral, frontal and lateral views.</p></caption><graphic xmlns:xlink="http://www.w3.org/1999/xlink" xlink:href="zookeys-796-049-g001.jpg" position="float" orientation="portrait" xlink:type="simple" id="oo_242587.jpg"/></fig><fig id="F2" position="float" orientation="portrait"><label>Figure 2.</label><caption><p>Forewings of males of <italic><tp:taxon-name><tp:taxon-name-part taxon-name-part-type="genus" reg="Glyptocombus">Glyptocombus</tp:taxon-name-part></tp:taxon-name></italic> spp. <bold>A</bold><italic><tp:taxon-name><tp:taxon-name-part taxon-name-part-type="genus" reg="Glyptocombus">Glyptocombus</tp:taxon-name-part><tp:taxon-name-part taxon-name-part-type="species" reg="halbertae">halbertae</tp:taxon-name-part></tp:taxon-name></italic> (UCR_ENT 00012051) <bold>B</bold><italic><tp:taxon-name><tp:taxon-name-part taxon-name-part-type="genus" reg="Glyptocombus">G.</tp:taxon-name-part><tp:taxon-name-part taxon-name-part-type="species" reg="mexicanus">mexicanus</tp:taxon-name-part></tp:taxon-name></italic> (UCR_ENT 00094271) <bold>C</bold><italic><tp:taxon-name><tp:taxon-name-part taxon-name-part-type="genus" reg="Glyptocombus">G.</tp:taxon-name-part><tp:taxon-name-part taxon-name-part-type="species" reg="saltator">saltator</tp:taxon-name-part></tp:taxon-name></italic> (UCR_ENT 00090440) <bold>D</bold><italic><tp:taxon-name><tp:taxon-name-part taxon-name-part-type="genus" reg="Glyptocombus">G.</tp:taxon-name-part><tp:taxon-name-part taxon-name-part-type="species" reg="suteri">suteri</tp:taxon-name-part></tp:taxon-name></italic> (UCR_ENT 00090443).</p></caption><graphic xmlns:xlink="http://www.w3.org/1999/xlink" xlink:href="zookeys-796-049-g002.jpg" position="float" orientation="portrait" xlink:type="simple" id="oo_242588.jpg"/></fig><fig id="F3" position="float" orientation="portrait"><label>Figure 3.</label><caption><p>Male genitalia of <italic><tp:taxon-name><tp:taxon-name-part taxon-name-part-type="genus" reg="Glyptocombus">G.</tp:taxon-name-part><tp:taxon-name-part taxon-name-part-type="species" reg="halbertae">halbertae</tp:taxon-name-part></tp:taxon-name></italic> (UCR_ENT 00012051) in <bold>A</bold> dorsal and <bold>B</bold> ventral view, and female genitalia of <italic><tp:taxon-name><tp:taxon-name-part taxon-name-part-type="genus" reg="Glyptocombus">G.</tp:taxon-name-part><tp:taxon-name-part taxon-name-part-type="species" reg="saltator">saltator</tp:taxon-name-part></tp:taxon-name></italic> (UCR_ENT 00090441) in <bold>C</bold> dorsal and <bold>D</bold> lateral view.</p></caption><graphic xmlns:xlink="http://www.w3.org/1999/xlink" xlink:href="zookeys-796-049-g003.jpg" position="float" orientation="portrait" xlink:type="simple" id="oo_242589.jpg"/></fig><fig id="F10" position="float" orientation="portrait"><label>Figure 10.</label><caption><p>Distribution records of <tp:taxon-name><tp:taxon-name-part taxon-name-part-type="family">Schizopteridae</tp:taxon-name-part></tp:taxon-name> in the United States and records of selected species from Mexico and Guatemala. Holotype localities of previously described species are indicated in yellow, records from the literature indicate as unfilled symbols, and records reported for the first time in this publication as filled blue or red symbols.</p></caption><graphic xmlns:xlink="http://www.w3.org/1999/xlink" xlink:href="zookeys-796-049-g010.jpg" position="float" orientation="portrait" xlink:type="simple" id="oo_242596.jpg"/></fig></tp:treatment-sec></tp:taxon-treatment>
