# Supplementary material for: Synopsis of Schizopteridae (Hemiptera, Heteroptera, Dipsocoromorpha) from the United States, with description of seven new species from the US and Mexico
Source: Zookeys. 2018 Nov 15;(796):49–82. doi: 10.3897/zookeys.796.24176 (PMC6250794; doi:10.3897/zookeys.796.24176)
Supplement: XML Treatment for Glyptocombus saltator [file zookeys.796.24176-treatment4.xml]

<!DOCTYPE tp:taxon-treatment
  PUBLIC "-//TaxonX//DTD Taxonomic Treatment Publishing DTD v0 20100105//EN" "tax-treatment-NSO.dtd">
<tp:taxon-treatment xmlns:tp="http://www.plazi.org/taxpub"><tp:treatment-meta><kwd-group><label>Taxon classification</label><kwd><named-content xmlns:xlink="http://www.w3.org/1999/xlink" content-type="kingdom">Animalia</named-content></kwd><kwd><named-content xmlns:xlink="http://www.w3.org/1999/xlink" content-type="order">Hemiptera</named-content></kwd><kwd><named-content xmlns:xlink="http://www.w3.org/1999/xlink" content-type="family">Schizopteridae</named-content></kwd></kwd-group><mixed-citation publication-type="journal"><person-group><name><surname>Weirauch</surname><given-names>Christiane</given-names></name><name><surname>Hoey-Chamberlain</surname><given-names>Rochelle</given-names></name><name><surname>Knyshov</surname><given-names>Alexander</given-names></name></person-group><article-title>Synopsis of <tp:taxon-name><tp:taxon-name-part taxon-name-part-type="family">Schizopteridae</tp:taxon-name-part></tp:taxon-name> (<tp:taxon-name><tp:taxon-name-part taxon-name-part-type="order">Hemiptera</tp:taxon-name-part></tp:taxon-name>, <tp:taxon-name><tp:taxon-name-part taxon-name-part-type="suborder">Heteroptera</tp:taxon-name-part></tp:taxon-name>, <tp:taxon-name><tp:taxon-name-part taxon-name-part-type="infraorder">Dipsocoromorpha</tp:taxon-name-part></tp:taxon-name>) from the United States, with description of seven new species from the US and Mexico</article-title><source>Zookeys</source><day>15</day><month>11</month><year>2018</year><volume>2018</volume><issue>796</issue><fpage>49</fpage><lpage>82</lpage><pub-id pub-id-type="doi">10.3897/zookeys.796.24176</pub-id></mixed-citation></tp:treatment-meta><tp:nomenclature><tp:taxon-name>
              <tp:taxon-name-part taxon-name-part-type="genus" reg="Glyptocombus">Glyptocombus</tp:taxon-name-part>
              <tp:taxon-name-part taxon-name-part-type="species" reg="saltator">saltator</tp:taxon-name-part>
            </tp:taxon-name><tp:taxon-authority>Heidemann, 1906</tp:taxon-authority><xref ref-type="fig" rid="F1">Figures 1</xref><xref ref-type="fig" rid="F2">, 2</xref><xref ref-type="fig" rid="F3">, 3</xref><xref ref-type="fig" rid="F10">, 10</xref></tp:nomenclature><tp:treatment-sec sec-type="material" id="SECID0EW1BI"><title>Material.</title><p><bold><italic>Type material</italic></bold>. <bold>Holotype</bold>: male: Maryland: Montgomery Co.: Plummers Island, <named-content xmlns:xlink="http://www.w3.org/1999/xlink" content-type="dwc:verbatimCoordinates" xlink:type="simple"><named-content content-type="geo-json" specific-use="{&#34;type&#34;:&#34;Point&#34;,&#34;coordinates&#34;:[-77.176300,38.970490]}" id="NCID0EG2BI" xlink:type="simple">38.97049°N 77.1763°W</named-content></named-content>, 4.10.05, DH Clemons (UCR_ENT 00028583) (<named-content xmlns:xlink="http://www.w3.org/1999/xlink" content-type="dwc:institutional_code" xlink:type="simple">USNM</named-content>). Paratypes: USA: Maryland: Montgomery Co.: Plummers Island, <named-content xmlns:xlink="http://www.w3.org/1999/xlink" content-type="dwc:verbatimCoordinates" xlink:type="simple"><named-content content-type="geo-json" specific-use="{&#34;type&#34;:&#34;Point&#34;,&#34;coordinates&#34;:[-77.176300,38.970490]}" id="NCID0ET2BI" xlink:type="simple">38.97049°N 77.1763°W</named-content></named-content>, 29 Sep 1905, DH Clemons, 1 female Paratype No 9785 U.S.N.M.(<named-content xmlns:xlink="http://www.w3.org/1999/xlink" content-type="dwc:institutional_code" xlink:type="simple">USNM</named-content>).</p></tp:treatment-sec><tp:treatment-sec sec-type="diagnosis" id="SECID0E42BI"><title>Diagnosis.</title><p>Recognized among species of <italic><tp:taxon-name><tp:taxon-name-part taxon-name-part-type="genus" reg="Glyptocombus">Glyptocombus</tp:taxon-name-part></tp:taxon-name></italic> by reddish-brown coloration, elytriform forewings in both sexes, forewing veins narrower than cells, and areolate forewing cells (Figure <xref ref-type="fig" rid="F1">1</xref>). Most similar to <italic><tp:taxon-name><tp:taxon-name-part taxon-name-part-type="genus" reg="Glyptocombus">G.</tp:taxon-name-part><tp:taxon-name-part taxon-name-part-type="species" reg="mexicanus">mexicanus</tp:taxon-name-part></tp:taxon-name></italic> based on wingtype in both males and females, but differentiated by much narrower veins.</p></tp:treatment-sec><tp:treatment-sec sec-type="description" id="SECID0E13BI"><title>Revised description.</title><p><bold>Male</bold> (Figure <xref ref-type="fig" rid="F1">1</xref>): with elytriform forewing, length: 1.14–1.52 mm; body ovoid. <bold>Coloration</bold>: head and body reddish dark brown, legs light brown with apex of foretibiae light, genital capsule and genitalia light to dark brown. <bold>Surface and vestiture</bold>: in frontal orientation forefemur without anterior stout seta, hind tibia with four erect medium-length stout setae ventrally on distal half, second tarsomere of hind leg with stout seta anteroventrally. <bold>Structure. Head</bold>: disc decurrent anteriorly. <bold>Thorax</bold>: ratio of pronotal collar length to pronotum length 0.25–0.35, collar slightly depressed below pronotum (Figure <xref ref-type="fig" rid="F1">1</xref>), posterior margin of postnotum curved in medially around contour of scutellum, ratio of height of forefemur to length of forefemur 0.20–0.23, ratio of length of hind tibia to width of pronotum 0.94–1.16, venation of elytriform forewing as in Figure <xref ref-type="fig" rid="F2">2A</xref>, veins narrower than cells, cells areolate. <bold>Abdomen and genitalia</bold>: as in genus description (Figure <xref ref-type="fig" rid="F3">3A, B</xref>).</p><p><bold>Female</bold> (Figure <xref ref-type="fig" rid="F1">1</xref>): elytrous, length: 1.46–1.49 mm; body ovoid. <bold>Coloration</bold>: similar to male. <bold>Surface and vestiture</bold>: in frontal orientation forefemur without anterior stout seta, hind tibia with four erect medium-length stout setae ventrally on distal half, second hind tarsomere with stout seta anteroventrally, sternum 7 with posteriad-pointing medial U-shaped shiny area with long setae. <bold>Structure. Head</bold>: disc steeply declivous anteriorly. <bold>Thorax</bold>: similar to male, ratio of pronotal collar length to pronotum length 0.26–0.29, collar slightly depressed below pronotum (Figure <xref ref-type="fig" rid="F1">1</xref>), posterior margin of postnotum curved posteriorly, ratio of height of forefemur to length of forefemur 0.14–0.24, ratio of length of hind tibia to width of pronotum 0.88–1.09, elytriform forewing as in male. <bold>Abdomen and genitalia</bold>: as in genus description (Figure <xref ref-type="fig" rid="F3">3C, D</xref>).</p></tp:treatment-sec><tp:treatment-sec sec-type="notes" id="SECID0EY5BI"><title>Notes.</title><p>A redescription of this species is included to achieve more consistent treatments for species of Old World (<xref ref-type="bibr" rid="B11">Hill 1984</xref>, <xref ref-type="bibr" rid="B12">1987</xref>, <xref ref-type="bibr" rid="B13">1991</xref>, <xref ref-type="bibr" rid="B14">2013</xref>) and New World <tp:taxon-name><tp:taxon-name-part taxon-name-part-type="subfamily">Hypselosomatinae</tp:taxon-name-part></tp:taxon-name> (<xref ref-type="bibr" rid="B3">Carpintero and Dellapé 2006</xref>, <xref ref-type="bibr" rid="B15">Hoey-Chamberlain and Weirauch 2016</xref>).</p></tp:treatment-sec><tp:treatment-sec sec-type="distribution" id="SECID0E26BI"><title>Distribution.</title><p>Specimens of this species have been collected in Maryland, Georgia, Oklahoma, Texas, and Mississippi (USA).</p></tp:treatment-sec><tp:treatment-sec sec-type="material" id="SECID0EAACI"><title>Other material examined.</title><p>Georgia: Clarke Co.: Whitehall Forest, <named-content xmlns:xlink="http://www.w3.org/1999/xlink" content-type="dwc:verbatimCoordinates" xlink:type="simple"><named-content content-type="geo-json" specific-use="{&#34;type&#34;:&#34;Point&#34;,&#34;coordinates&#34;:[-83.357220,33.906940]}" id="NCID0EJACI" xlink:type="simple">33.90694°N 83.35722°W</named-content></named-content>, 07 May 1977 - 12 May 1977, R. Turnbow, 1 male (AMNH_IZC 00150699) (<named-content xmlns:xlink="http://www.w3.org/1999/xlink" content-type="dwc:institutional_code" xlink:type="simple">AMNH</named-content>); 09 Jul 1977 - 15 Jul 1977, R. Turnbow, 1 male (UCR_ENT 00011913) (<named-content xmlns:xlink="http://www.w3.org/1999/xlink" content-type="dwc:institutional_code" xlink:type="simple">FSCA</named-content>); 24 Jul 1977 - 31 Jul 1977, R. Turnbow, 1 adult sex unknown (UCR_ENT 00011914) (<named-content xmlns:xlink="http://www.w3.org/1999/xlink" content-type="dwc:institutional_code" xlink:type="simple">FSCA</named-content>). Glynn Co.: Jekyll Island, <named-content xmlns:xlink="http://www.w3.org/1999/xlink" content-type="dwc:verbatimCoordinates" xlink:type="simple"><named-content content-type="geo-json" specific-use="{&#34;type&#34;:&#34;Point&#34;,&#34;coordinates&#34;:[-81.413610,31.068330]}" id="NCID0EABCI" xlink:type="simple">31.06833°N 81.41361°W</named-content></named-content>, 18 Aug 1965, W. R. Suter, 2 females (UCR_ENT 00090439 and UCR_ENT 00090441), 1 male (UCR_ENT 00090440) (<named-content xmlns:xlink="http://www.w3.org/1999/xlink" content-type="dwc:institutional_code" xlink:type="simple">FMNH</named-content>). Mississippi: Pontotoc Co.: Ecru, <named-content xmlns:xlink="http://www.w3.org/1999/xlink" content-type="dwc:verbatimCoordinates" xlink:type="simple"><named-content content-type="geo-json" specific-use="{&#34;type&#34;:&#34;Point&#34;,&#34;coordinates&#34;:[-89.023110,34.353160]}" id="NCID0ENBCI" xlink:type="simple">34.35316°N 89.02311°W</named-content></named-content>, 07 May 1980, W. H. Cross, 2 adults sex unknown (UCR_ENT 00028695, UCR_ENT 00028697) (<named-content xmlns:xlink="http://www.w3.org/1999/xlink" content-type="dwc:institutional_code" xlink:type="simple">USNM</named-content>); 08 May 1980, W. H. Cross, 1 adult sex unknown (UCR_ENT 00028696) (<named-content xmlns:xlink="http://www.w3.org/1999/xlink" content-type="dwc:institutional_code" xlink:type="simple">USNM</named-content>). Oklahoma: Latimer Co.: Latimer County, no specific locality, <named-content xmlns:xlink="http://www.w3.org/1999/xlink" content-type="dwc:verbatimCoordinates" xlink:type="simple"><named-content content-type="geo-json" specific-use="{&#34;type&#34;:&#34;Point&#34;,&#34;coordinates&#34;:[-95.310250,34.835030]}" id="NCID0E6BCI" xlink:type="simple">34.83503°N 95.31025°W</named-content></named-content>, May 1991, Karl Stephan, 1 male (UCR_ENT 00011915) (<named-content xmlns:xlink="http://www.w3.org/1999/xlink" content-type="dwc:institutional_code" xlink:type="simple">FSCA</named-content>); May 2002, K. Stephan, 1 male (UCR_ENT 00094270) (<named-content xmlns:xlink="http://www.w3.org/1999/xlink" content-type="dwc:institutional_code" xlink:type="simple">TAMU</named-content>). Texas: Wood Co.: 3 miles WSW Hainsville, 32.70833°N 95.41°W, 28 Apr 2000 - 30 Apr 2000, M. Yoder, 1 male (UCR_ENT 00094273) (<named-content xmlns:xlink="http://www.w3.org/1999/xlink" content-type="dwc:institutional_code" xlink:type="simple">TAMU</named-content>).</p></tp:treatment-sec><tp:treatment-sec sec-type="Specimens from literature" id="SECID0ETCCI"><title>Specimens from literature.</title><p>USA: Arkansas: Chicot Co.: 0.2 mile east of Lake Chicot State Park, <named-content xmlns:xlink="http://www.w3.org/1999/xlink" content-type="dwc:verbatimCoordinates" xlink:type="simple"><named-content content-type="geo-json" specific-use="{&#34;type&#34;:&#34;Point&#34;,&#34;coordinates&#34;:[-91.195780,33.371940]}" id="NCID0E3CCI" xlink:type="simple">33.37194°N 91.19578°W</named-content></named-content>, 22 Jan 1977, R. G. Chenowith, 1 male (<named-content xmlns:xlink="http://www.w3.org/1999/xlink" content-type="dwc:institutional_code" xlink:type="simple">AMNH</named-content>). Cross Co.: Village Creek State Park, cabin area, <named-content xmlns:xlink="http://www.w3.org/1999/xlink" content-type="dwc:verbatimCoordinates" xlink:type="simple"><named-content content-type="geo-json" specific-use="{&#34;type&#34;:&#34;Point&#34;,&#34;coordinates&#34;:[-90.721440,35.168240]}" id="NCID0EJDCI" xlink:type="simple">35.16824°N 90.72144°W</named-content></named-content>, 07 Feb 1987, C. E. Carlton, 1 male (<named-content xmlns:xlink="http://www.w3.org/1999/xlink" content-type="dwc:institutional_code" xlink:type="simple">AMNH</named-content>). District of Columbia: no specific locality, <named-content xmlns:xlink="http://www.w3.org/1999/xlink" content-type="dwc:verbatimCoordinates" xlink:type="simple"><named-content content-type="geo-json" specific-use="{&#34;type&#34;:&#34;Point&#34;,&#34;coordinates&#34;:[-77.036870,38.907190]}" id="NCID0EWDCI" xlink:type="simple">38.90719°N 77.03687°W</named-content></named-content>, Jan or Jun 1879, Theo. Pergande, 1 adult sex unknown (<named-content xmlns:xlink="http://www.w3.org/1999/xlink" content-type="dwc:institutional_code" xlink:type="simple">USNM</named-content>). Maryland: Montgomery Co.: Plummers Island, <named-content xmlns:xlink="http://www.w3.org/1999/xlink" content-type="dwc:verbatimCoordinates" xlink:type="simple"><named-content content-type="geo-json" specific-use="{&#34;type&#34;:&#34;Point&#34;,&#34;coordinates&#34;:[-77.176300,38.970490]}" id="NCID0EDECI" xlink:type="simple">38.97049°N 77.1763°W</named-content></named-content>, 08 Oct 1905, Schwarz, Heidemann, 1 adult sex unknown (<named-content xmlns:xlink="http://www.w3.org/1999/xlink" content-type="dwc:institutional_code" xlink:type="simple">USNM</named-content>); 14 Oct 1906, C. H. T. Townsend, 1 adult sex unknown (<named-content xmlns:xlink="http://www.w3.org/1999/xlink" content-type="dwc:institutional_code" xlink:type="simple">USNM</named-content>). Virginia: Northampton Co.: Savage neck dunes natural area preserve, <abbrev xmlns:xlink="http://www.w3.org/1999/xlink" xlink:title="conjunctival appendage" id="ABBRID0ESECI" xlink:type="simple">ca</abbrev> 6 km SW of East6lle, <named-content xmlns:xlink="http://www.w3.org/1999/xlink" content-type="dwc:verbatimCoordinates" xlink:type="simple"><named-content content-type="geo-json" specific-use="{&#34;type&#34;:&#34;Point&#34;,&#34;coordinates&#34;:[-76.007740,37.326940]}" id="NCID0EZECI" xlink:type="simple">37.32694°N 76.00774°W</named-content></named-content>, 24 Jun 1999 - 28 Jul 1999, Virginia Division of Natural Heritage personnel, 1 male (<named-content xmlns:xlink="http://www.w3.org/1999/xlink" content-type="dwc:institutional_code" xlink:type="simple">VMNH</named-content>); 27 Aug 1999 - 23 Sep 1999, Virginia Division of Natural Heritage personnel, 1 male (<named-content xmlns:xlink="http://www.w3.org/1999/xlink" content-type="dwc:institutional_code" xlink:type="simple">VMNH</named-content>); 23 Sep 1999 - 28 Oct 1999, Virginia Division of Natural Heritage personnel, 2 males (<named-content xmlns:xlink="http://www.w3.org/1999/xlink" content-type="dwc:institutional_code" xlink:type="simple">VMNH</named-content>). Virginia Beach Co.: Oceana Naval Air Station, City of Virginia Beach, <abbrev xmlns:xlink="http://www.w3.org/1999/xlink" xlink:title="conjunctival appendage" id="ABBRID0ENFCI" xlink:type="simple">ca</abbrev>. 1 mi/1.6 km SSE jct. U.S. Route 58 and Great Neck Road, <named-content xmlns:xlink="http://www.w3.org/1999/xlink" content-type="dwc:verbatimCoordinates" xlink:type="simple"><named-content content-type="geo-json" specific-use="{&#34;type&#34;:&#34;Point&#34;,&#34;coordinates&#34;:[-76.007740,37.326940]}" id="NCID0EUFCI" xlink:type="simple">37.32694°N 76.00774°W</named-content></named-content>, 14 Jun 1989 - 28 Jun 1989, K. A. Buhlmann, 2 males (<named-content xmlns:xlink="http://www.w3.org/1999/xlink" content-type="dwc:institutional_code" xlink:type="simple">VMNH</named-content>).</p></tp:treatment-sec><tp:treatment-sec><!--Section generated to contain objects referenced in tp:taxon-treatment.--><fig id="F1" position="float" orientation="portrait"><label>Figure 1</label><caption><p>Habitus images of <italic><tp:taxon-name><tp:taxon-name-part taxon-name-part-type="genus" reg="Glyptocombus">Glyptocombus</tp:taxon-name-part></tp:taxon-name></italic> spp. in dorsal, ventral, frontal and lateral views.</p></caption><graphic xmlns:xlink="http://www.w3.org/1999/xlink" xlink:href="zookeys-796-049-g001.jpg" position="float" orientation="portrait" xlink:type="simple" id="oo_242587.jpg"/></fig><fig id="F2" position="float" orientation="portrait"><label>Figure 2.</label><caption><p>Forewings of males of <italic><tp:taxon-name><tp:taxon-name-part taxon-name-part-type="genus" reg="Glyptocombus">Glyptocombus</tp:taxon-name-part></tp:taxon-name></italic> spp. <bold>A</bold><italic><tp:taxon-name><tp:taxon-name-part taxon-name-part-type="genus" reg="Glyptocombus">Glyptocombus</tp:taxon-name-part><tp:taxon-name-part taxon-name-part-type="species" reg="halbertae">halbertae</tp:taxon-name-part></tp:taxon-name></italic> (UCR_ENT 00012051) <bold>B</bold><italic><tp:taxon-name><tp:taxon-name-part taxon-name-part-type="genus" reg="Glyptocombus">G.</tp:taxon-name-part><tp:taxon-name-part taxon-name-part-type="species" reg="mexicanus">mexicanus</tp:taxon-name-part></tp:taxon-name></italic> (UCR_ENT 00094271) <bold>C</bold><italic><tp:taxon-name><tp:taxon-name-part taxon-name-part-type="genus" reg="Glyptocombus">G.</tp:taxon-name-part><tp:taxon-name-part taxon-name-part-type="species" reg="saltator">saltator</tp:taxon-name-part></tp:taxon-name></italic> (UCR_ENT 00090440) <bold>D</bold><italic><tp:taxon-name><tp:taxon-name-part taxon-name-part-type="genus" reg="Glyptocombus">G.</tp:taxon-name-part><tp:taxon-name-part taxon-name-part-type="species" reg="suteri">suteri</tp:taxon-name-part></tp:taxon-name></italic> (UCR_ENT 00090443).</p></caption><graphic xmlns:xlink="http://www.w3.org/1999/xlink" xlink:href="zookeys-796-049-g002.jpg" position="float" orientation="portrait" xlink:type="simple" id="oo_242588.jpg"/></fig><fig id="F3" position="float" orientation="portrait"><label>Figure 3.</label><caption><p>Male genitalia of <italic><tp:taxon-name><tp:taxon-name-part taxon-name-part-type="genus" reg="Glyptocombus">G.</tp:taxon-name-part><tp:taxon-name-part taxon-name-part-type="species" reg="halbertae">halbertae</tp:taxon-name-part></tp:taxon-name></italic> (UCR_ENT 00012051) in <bold>A</bold> dorsal and <bold>B</bold> ventral view, and female genitalia of <italic><tp:taxon-name><tp:taxon-name-part taxon-name-part-type="genus" reg="Glyptocombus">G.</tp:taxon-name-part><tp:taxon-name-part taxon-name-part-type="species" reg="saltator">saltator</tp:taxon-name-part></tp:taxon-name></italic> (UCR_ENT 00090441) in <bold>C</bold> dorsal and <bold>D</bold> lateral view.</p></caption><graphic xmlns:xlink="http://www.w3.org/1999/xlink" xlink:href="zookeys-796-049-g003.jpg" position="float" orientation="portrait" xlink:type="simple" id="oo_242589.jpg"/></fig><fig id="F10" position="float" orientation="portrait"><label>Figure 10.</label><caption><p>Distribution records of <tp:taxon-name><tp:taxon-name-part taxon-name-part-type="family">Schizopteridae</tp:taxon-name-part></tp:taxon-name> in the United States and records of selected species from Mexico and Guatemala. Holotype localities of previously described species are indicated in yellow, records from the literature indicate as unfilled symbols, and records reported for the first time in this publication as filled blue or red symbols.</p></caption><graphic xmlns:xlink="http://www.w3.org/1999/xlink" xlink:href="zookeys-796-049-g010.jpg" position="float" orientation="portrait" xlink:type="simple" id="oo_242596.jpg"/></fig></tp:treatment-sec><ref-list><ref id="B11"><mixed-citation xmlns:xlink="http://www.w3.org/1999/xlink" xlink:type="simple"><person-group><name name-style="western"><surname>Hill</surname><given-names>L</given-names></name></person-group> (<year>1984</year>) <article-title>New genera of <tp:taxon-name><tp:taxon-name-part taxon-name-part-type="subfamily">Hypselosomatinae</tp:taxon-name-part></tp:taxon-name> (<tp:taxon-name><tp:taxon-name-part taxon-name-part-type="suborder">Heteroptera</tp:taxon-name-part></tp:taxon-name>: <tp:taxon-name><tp:taxon-name-part taxon-name-part-type="family">Schizopteridae</tp:taxon-name-part></tp:taxon-name>) from Australia.</article-title><source>Australian Journal of Zoology, Supplementary Series</source><volume>103</volume>: <fpage>1</fpage>–<lpage>55</lpage>. <ext-link xlink:type="simple" ext-link-type="doi" xlink:href="10.1071/AJZS103">https://doi.org/10.1071/AJZS103</ext-link></mixed-citation></ref><ref id="B12"><mixed-citation xmlns:xlink="http://www.w3.org/1999/xlink" xlink:type="simple"><person-group><name name-style="western"><surname>Hill</surname><given-names>L</given-names></name></person-group> (<year>1987</year>) <article-title>Four new Australian species of <italic><tp:taxon-name><tp:taxon-name-part taxon-name-part-type="genus">Hypselosoma</tp:taxon-name-part></tp:taxon-name></italic> Reuter (<tp:taxon-name><tp:taxon-name-part taxon-name-part-type="suborder">Heteroptera</tp:taxon-name-part></tp:taxon-name>: <tp:taxon-name><tp:taxon-name-part taxon-name-part-type="family">Schizopteridae</tp:taxon-name-part></tp:taxon-name>).</article-title><source>Australian Journal of Entomology</source><volume>26</volume>: <fpage>265</fpage>–<lpage>278</lpage>. <ext-link xlink:type="simple" ext-link-type="doi" xlink:href="10.1111/j.1440-6055.1987.tb00300.x">https://doi.org/10.1111/j.1440-6055.1987.tb00300.x</ext-link></mixed-citation></ref><ref id="B13"><mixed-citation xmlns:xlink="http://www.w3.org/1999/xlink" xlink:type="simple"><person-group><name name-style="western"><surname>Hill</surname><given-names>L</given-names></name></person-group> (<year>1991</year>) <italic><tp:taxon-name><tp:taxon-name-part taxon-name-part-type="genus">Hypselosoma</tp:taxon-name-part><tp:taxon-name-part taxon-name-part-type="species">acantheen</tp:taxon-name-part></tp:taxon-name></italic> n. sp. (<tp:taxon-name><tp:taxon-name-part taxon-name-part-type="suborder">Heteroptera</tp:taxon-name-part></tp:taxon-name>: <tp:taxon-name><tp:taxon-name-part taxon-name-part-type="family">Schizopteridae</tp:taxon-name-part></tp:taxon-name>), first record of the family in New Zealand. New Zealand Journal of Zoology 18: 75–81. <ext-link xlink:type="simple" ext-link-type="doi" xlink:href="10.1080/03014223.1991.10757950">https://doi.org/10.1080/03014223.1991.10757950</ext-link></mixed-citation></ref><ref id="B14"><mixed-citation xmlns:xlink="http://www.w3.org/1999/xlink" xlink:type="simple"><person-group><name name-style="western"><surname>Hill</surname><given-names>L</given-names></name></person-group> (<year>2013</year>) <article-title>A revision of <italic><tp:taxon-name><tp:taxon-name-part taxon-name-part-type="genus">Hypselosoma</tp:taxon-name-part></tp:taxon-name></italic> Reuter (<tp:taxon-name><tp:taxon-name-part taxon-name-part-type="class">Insecta</tp:taxon-name-part></tp:taxon-name>: <tp:taxon-name><tp:taxon-name-part taxon-name-part-type="suborder">Heteroptera</tp:taxon-name-part></tp:taxon-name>: <tp:taxon-name><tp:taxon-name-part taxon-name-part-type="family">Schizopteridae</tp:taxon-name-part></tp:taxon-name>) from New Caledonia.</article-title><source>Memoirs of the Queensland Museum</source><volume>56</volume>: <fpage>407</fpage>–<lpage>455</lpage>.</mixed-citation></ref><ref id="B3"><mixed-citation xmlns:xlink="http://www.w3.org/1999/xlink" xlink:type="simple"><person-group><name name-style="western"><surname>Carpintero</surname><given-names>DL</given-names></name><name name-style="western"><surname>Dellapé</surname><given-names>PM</given-names></name></person-group> (<year>2006</year>) <italic><tp:taxon-name><tp:taxon-name-part taxon-name-part-type="genus">Williamsocoris</tp:taxon-name-part></tp:taxon-name></italic>, a new genus of <tp:taxon-name><tp:taxon-name-part taxon-name-part-type="family">Schizopteridae</tp:taxon-name-part></tp:taxon-name> (<tp:taxon-name><tp:taxon-name-part taxon-name-part-type="suborder">Heteroptera</tp:taxon-name-part></tp:taxon-name>) from Argentina. Zoological Science 23: 653–655. <ext-link xlink:type="simple" ext-link-type="doi" xlink:href="10.2108/zsj.23.653">https://doi.org/10.2108/zsj.23.653</ext-link></mixed-citation></ref><ref id="B15"><mixed-citation xmlns:xlink="http://www.w3.org/1999/xlink" xlink:type="simple"><person-group><name name-style="western"><surname>Hoey-Chamberlain</surname><given-names>R</given-names></name><name name-style="western"><surname>Weirauch</surname><given-names>C</given-names></name></person-group> (<year>2016</year>) Two new genera of big-eyed minute litter bugs (<tp:taxon-name><tp:taxon-name-part taxon-name-part-type="order">Hemiptera</tp:taxon-name-part></tp:taxon-name>, <tp:taxon-name><tp:taxon-name-part taxon-name-part-type="family">Schizopteridae</tp:taxon-name-part></tp:taxon-name>, <tp:taxon-name><tp:taxon-name-part taxon-name-part-type="subfamily">Hypselosomatinae</tp:taxon-name-part></tp:taxon-name>) from Brazil and the Caribbean. ZooKeys: 79–102. <ext-link xlink:type="simple" ext-link-type="doi" xlink:href="10.3897/zookeys.640.9690">https://doi.org/10.3897/zookeys.640.9690</ext-link></mixed-citation></ref></ref-list></tp:taxon-treatment>
