# Supplementary material for: Synopsis of Schizopteridae (Hemiptera, Heteroptera, Dipsocoromorpha) from the United States, with description of seven new species from the US and Mexico
Source: Zookeys. 2018 Nov 15;(796):49–82. doi: 10.3897/zookeys.796.24176 (PMC6250794; doi:10.3897/zookeys.796.24176)
Supplement: XML Treatment for Glyptocombus suteri [file zookeys.796.24176-treatment5.xml]

<!DOCTYPE tp:taxon-treatment
  PUBLIC "-//TaxonX//DTD Taxonomic Treatment Publishing DTD v0 20100105//EN" "tax-treatment-NSO.dtd">
<tp:taxon-treatment xmlns:tp="http://www.plazi.org/taxpub"><tp:treatment-meta><kwd-group><label>Taxon classification</label><kwd><named-content xmlns:xlink="http://www.w3.org/1999/xlink" content-type="kingdom">Animalia</named-content></kwd><kwd><named-content xmlns:xlink="http://www.w3.org/1999/xlink" content-type="order">Hemiptera</named-content></kwd><kwd><named-content xmlns:xlink="http://www.w3.org/1999/xlink" content-type="family">Schizopteridae</named-content></kwd></kwd-group><mixed-citation publication-type="journal"><person-group><name><surname>Weirauch</surname><given-names>Christiane</given-names></name><name><surname>Hoey-Chamberlain</surname><given-names>Rochelle</given-names></name><name><surname>Knyshov</surname><given-names>Alexander</given-names></name></person-group><article-title>Synopsis of <tp:taxon-name><tp:taxon-name-part taxon-name-part-type="family">Schizopteridae</tp:taxon-name-part></tp:taxon-name> (<tp:taxon-name><tp:taxon-name-part taxon-name-part-type="order">Hemiptera</tp:taxon-name-part></tp:taxon-name>, <tp:taxon-name><tp:taxon-name-part taxon-name-part-type="suborder">Heteroptera</tp:taxon-name-part></tp:taxon-name>, <tp:taxon-name><tp:taxon-name-part taxon-name-part-type="infraorder">Dipsocoromorpha</tp:taxon-name-part></tp:taxon-name>) from the United States, with description of seven new species from the US and Mexico</article-title><source>Zookeys</source><day>15</day><month>11</month><year>2018</year><volume>2018</volume><issue>796</issue><fpage>49</fpage><lpage>82</lpage><pub-id pub-id-type="doi">10.3897/zookeys.796.24176</pub-id></mixed-citation></tp:treatment-meta><tp:nomenclature><tp:taxon-name>
              <tp:taxon-name-part taxon-name-part-type="genus" reg="Glyptocombus">Glyptocombus</tp:taxon-name-part>
              <tp:taxon-name-part taxon-name-part-type="species" reg="suteri">suteri</tp:taxon-name-part>
              <object-id xmlns:xlink="http://www.w3.org/1999/xlink" content-type="zoobank" xlink:type="simple">http://zoobank.org/EA79FC9B-4E23-4CCF-BF13-D39FC5713734</object-id>
            </tp:taxon-name><tp:taxon-status xmlns:xlink="http://www.w3.org/1999/xlink" xlink:type="simple">sp. n.</tp:taxon-status><xref ref-type="fig" rid="F1">Figures 1</xref><xref ref-type="fig" rid="F2">, 2</xref><xref ref-type="fig" rid="F3">, 3</xref><xref ref-type="fig" rid="F10">, 10</xref></tp:nomenclature><tp:treatment-sec sec-type="material" id="SECID0EXHCI"><title>Material.</title><p>Type material. Holotype: male: USA: Florida: Dade Co.: Everglades National Park, on side of road from Fla. 27, <named-content xmlns:xlink="http://www.w3.org/1999/xlink" content-type="dwc:verbatimCoordinates" xlink:type="simple"><named-content content-type="geo-json" specific-use="{&#34;type&#34;:&#34;Point&#34;,&#34;coordinates&#34;:[-80.898650,25.286620]}" id="NCID0E4MCI" xlink:type="simple">25.28662°N 80.89865°W</named-content></named-content>, 18 Jun 1965, W. R. Suter, ED_5198 (UCR_ENT 00090443) (FMNH).</p></tp:treatment-sec><tp:treatment-sec sec-type="diagnosis" id="SECID0E5HCI"><title>Diagnosis.</title><p>Recognized among <italic><tp:taxon-name><tp:taxon-name-part taxon-name-part-type="genus" reg="Glyptocombus">Glyptocombus</tp:taxon-name-part></tp:taxon-name></italic> species by males macropterous, general coloration light brown (Figure <xref ref-type="fig" rid="F1">1</xref>, <italic><tp:taxon-name><tp:taxon-name-part taxon-name-part-type="genus" reg="Glyptocombus">G.</tp:taxon-name-part><tp:taxon-name-part taxon-name-part-type="species" reg="suteri">suteri</tp:taxon-name-part></tp:taxon-name></italic>), C+<abbrev xmlns:xlink="http://www.w3.org/1999/xlink" xlink:title="subcostal vein" id="ABBRID0E1ICI" xlink:type="simple">Sc</abbrev> not desclerotized basal to junction with R1, <abbrev xmlns:xlink="http://www.w3.org/1999/xlink" xlink:title="cubitus" id="ABBRID0E5ICI" xlink:type="simple">Cu</abbrev> separated from M by m-cu cross vein, <abbrev xmlns:xlink="http://www.w3.org/1999/xlink" xlink:title="cubitus" id="ABBRID0ECJCI" xlink:type="simple">Cu</abbrev> distal to <abbrev xmlns:xlink="http://www.w3.org/1999/xlink" xlink:title="trapezoidal cell" id="ABBRID0EGJCI" xlink:type="simple">tc</abbrev> straight, R2 straight, <abbrev xmlns:xlink="http://www.w3.org/1999/xlink" xlink:title="radial cell removed from wing margin" id="ABBRID0EKJCI" xlink:type="simple">rc</abbrev> and <abbrev xmlns:xlink="http://www.w3.org/1999/xlink" xlink:title="discal cell" id="ABBRID0EOJCI" xlink:type="simple">dc</abbrev> longer than <abbrev xmlns:xlink="http://www.w3.org/1999/xlink" xlink:title="basal cell" id="ABBRID0ESJCI" xlink:type="simple">bc</abbrev> (Figure <xref ref-type="fig" rid="F2">2D</xref>). Most similar to <italic><tp:taxon-name><tp:taxon-name-part taxon-name-part-type="genus" reg="Glyptocombus">G.</tp:taxon-name-part><tp:taxon-name-part taxon-name-part-type="species" reg="halbertae">halbertae</tp:taxon-name-part></tp:taxon-name></italic> based on wing type in males, but differentiated by details of wing venation.</p></tp:treatment-sec><tp:treatment-sec sec-type="description" id="SECID0EFKCI"><title>Description.</title><p><bold>Male</bold> (Figure <xref ref-type="fig" rid="F1">1</xref>): macropterous, length: 1.47 mm; body ovoid. <bold>Coloration</bold>: head and body tan, legs from middle of tibiae to pretarsus pale. <bold>Surface and Vestiture</bold>: in frontal orientation forefemur without anterior stout, long seta, hind tibia with 5 erect medium-length stout setae ventrally on distal half, second tarsomere of hind leg with stout seta anteroventrally (Figure <xref ref-type="fig" rid="F1">1</xref>). <bold>Structure. Head</bold>: disc declivous. <bold>Thorax</bold>: ratio of pronotal collar length to pronotum length 0.26, collar at same level as pronotum (Figure <xref ref-type="fig" rid="F1">1</xref>), postnotum trapezoidal, ratio of height of forefemur to length of forefemur 0.26, ratio of length of hind tibia to width of pronotum 0.94, venation of forewing as in Figure <xref ref-type="fig" rid="F2">2D</xref>, veins wider than cells. <bold>Genitalia</bold>: as in genus description (Figure <xref ref-type="fig" rid="F3">3A, B</xref>).</p><p><bold>Female.</bold> Unknown.</p></tp:treatment-sec><tp:treatment-sec sec-type="etymology" id="SECID0EPLCI"><title>Etymology.</title><p>Named for the collector of the single known specimen of this species.</p></tp:treatment-sec><tp:treatment-sec sec-type="distribution" id="SECID0EULCI"><title>Distribution.</title><p>Known from the Everglades National Park in Dade County, Florida (USA).</p></tp:treatment-sec><tp:treatment-sec><!--Section generated to contain objects referenced in tp:taxon-treatment.--><fig id="F1" position="float" orientation="portrait"><label>Figure 1</label><caption><p>Habitus images of <italic><tp:taxon-name><tp:taxon-name-part taxon-name-part-type="genus" reg="Glyptocombus">Glyptocombus</tp:taxon-name-part></tp:taxon-name></italic> spp. in dorsal, ventral, frontal and lateral views.</p></caption><graphic xmlns:xlink="http://www.w3.org/1999/xlink" xlink:href="zookeys-796-049-g001.jpg" position="float" orientation="portrait" xlink:type="simple" id="oo_242587.jpg"/></fig><fig id="F2" position="float" orientation="portrait"><label>Figure 2.</label><caption><p>Forewings of males of <italic><tp:taxon-name><tp:taxon-name-part taxon-name-part-type="genus" reg="Glyptocombus">Glyptocombus</tp:taxon-name-part></tp:taxon-name></italic> spp. <bold>A</bold><italic><tp:taxon-name><tp:taxon-name-part taxon-name-part-type="genus" reg="Glyptocombus">Glyptocombus</tp:taxon-name-part><tp:taxon-name-part taxon-name-part-type="species" reg="halbertae">halbertae</tp:taxon-name-part></tp:taxon-name></italic> (UCR_ENT 00012051) <bold>B</bold><italic><tp:taxon-name><tp:taxon-name-part taxon-name-part-type="genus" reg="Glyptocombus">G.</tp:taxon-name-part><tp:taxon-name-part taxon-name-part-type="species" reg="mexicanus">mexicanus</tp:taxon-name-part></tp:taxon-name></italic> (UCR_ENT 00094271) <bold>C</bold><italic><tp:taxon-name><tp:taxon-name-part taxon-name-part-type="genus" reg="Glyptocombus">G.</tp:taxon-name-part><tp:taxon-name-part taxon-name-part-type="species" reg="saltator">saltator</tp:taxon-name-part></tp:taxon-name></italic> (UCR_ENT 00090440) <bold>D</bold><italic><tp:taxon-name><tp:taxon-name-part taxon-name-part-type="genus" reg="Glyptocombus">G.</tp:taxon-name-part><tp:taxon-name-part taxon-name-part-type="species" reg="suteri">suteri</tp:taxon-name-part></tp:taxon-name></italic> (UCR_ENT 00090443).</p></caption><graphic xmlns:xlink="http://www.w3.org/1999/xlink" xlink:href="zookeys-796-049-g002.jpg" position="float" orientation="portrait" xlink:type="simple" id="oo_242588.jpg"/></fig><fig id="F3" position="float" orientation="portrait"><label>Figure 3.</label><caption><p>Male genitalia of <italic><tp:taxon-name><tp:taxon-name-part taxon-name-part-type="genus" reg="Glyptocombus">G.</tp:taxon-name-part><tp:taxon-name-part taxon-name-part-type="species" reg="halbertae">halbertae</tp:taxon-name-part></tp:taxon-name></italic> (UCR_ENT 00012051) in <bold>A</bold> dorsal and <bold>B</bold> ventral view, and female genitalia of <italic><tp:taxon-name><tp:taxon-name-part taxon-name-part-type="genus" reg="Glyptocombus">G.</tp:taxon-name-part><tp:taxon-name-part taxon-name-part-type="species" reg="saltator">saltator</tp:taxon-name-part></tp:taxon-name></italic> (UCR_ENT 00090441) in <bold>C</bold> dorsal and <bold>D</bold> lateral view.</p></caption><graphic xmlns:xlink="http://www.w3.org/1999/xlink" xlink:href="zookeys-796-049-g003.jpg" position="float" orientation="portrait" xlink:type="simple" id="oo_242589.jpg"/></fig><fig id="F10" position="float" orientation="portrait"><label>Figure 10.</label><caption><p>Distribution records of <tp:taxon-name><tp:taxon-name-part taxon-name-part-type="family">Schizopteridae</tp:taxon-name-part></tp:taxon-name> in the United States and records of selected species from Mexico and Guatemala. Holotype localities of previously described species are indicated in yellow, records from the literature indicate as unfilled symbols, and records reported for the first time in this publication as filled blue or red symbols.</p></caption><graphic xmlns:xlink="http://www.w3.org/1999/xlink" xlink:href="zookeys-796-049-g010.jpg" position="float" orientation="portrait" xlink:type="simple" id="oo_242596.jpg"/></fig></tp:treatment-sec></tp:taxon-treatment>
