# Supplementary material for: Synopsis of Schizopteridae (Hemiptera, Heteroptera, Dipsocoromorpha) from the United States, with description of seven new species from the US and Mexico
Source: Zookeys. 2018 Nov 15;(796):49–82. doi: 10.3897/zookeys.796.24176 (PMC6250794; doi:10.3897/zookeys.796.24176)
Supplement: XML Treatment for Glyptocombus [file zookeys.796.24176-treatment6.xml]

<!DOCTYPE tp:taxon-treatment
  PUBLIC "-//TaxonX//DTD Taxonomic Treatment Publishing DTD v0 20100105//EN" "tax-treatment-NSO.dtd">
<tp:taxon-treatment xmlns:tp="http://www.plazi.org/taxpub"><tp:treatment-meta><kwd-group><label>Taxon classification</label><kwd><named-content xmlns:xlink="http://www.w3.org/1999/xlink" content-type="kingdom">Animalia</named-content></kwd><kwd><named-content xmlns:xlink="http://www.w3.org/1999/xlink" content-type="order">Hemiptera</named-content></kwd><kwd><named-content xmlns:xlink="http://www.w3.org/1999/xlink" content-type="family">Schizopteridae</named-content></kwd></kwd-group><mixed-citation publication-type="journal"><person-group><name><surname>Weirauch</surname><given-names>Christiane</given-names></name><name><surname>Hoey-Chamberlain</surname><given-names>Rochelle</given-names></name><name><surname>Knyshov</surname><given-names>Alexander</given-names></name></person-group><article-title>Synopsis of <tp:taxon-name><tp:taxon-name-part taxon-name-part-type="family">Schizopteridae</tp:taxon-name-part></tp:taxon-name> (<tp:taxon-name><tp:taxon-name-part taxon-name-part-type="order">Hemiptera</tp:taxon-name-part></tp:taxon-name>, <tp:taxon-name><tp:taxon-name-part taxon-name-part-type="suborder">Heteroptera</tp:taxon-name-part></tp:taxon-name>, <tp:taxon-name><tp:taxon-name-part taxon-name-part-type="infraorder">Dipsocoromorpha</tp:taxon-name-part></tp:taxon-name>) from the United States, with description of seven new species from the US and Mexico</article-title><source>Zookeys</source><day>15</day><month>11</month><year>2018</year><volume>2018</volume><issue>796</issue><fpage>49</fpage><lpage>82</lpage><pub-id pub-id-type="doi">10.3897/zookeys.796.24176</pub-id></mixed-citation></tp:treatment-meta><tp:nomenclature><tp:taxon-name>
              <tp:taxon-name-part taxon-name-part-type="genus" reg="Glyptocombus">Glyptocombus</tp:taxon-name-part>
            </tp:taxon-name><tp:taxon-authority>sp. (unassociated female)</tp:taxon-authority><xref ref-type="fig" rid="F1">Figures 1</xref><xref ref-type="fig" rid="F10">, 10</xref></tp:nomenclature><tp:treatment-sec sec-type="material" id="SECID0EBNCI"><title>Material.</title><p>MEXICO: Chiapas: Ocozocoautla de Espinosa Municipality Co.: Reserva El Ocote, Campo El Ocote, <named-content xmlns:xlink="http://www.w3.org/1999/xlink" content-type="dwc:verbatimCoordinates" xlink:type="simple"><named-content content-type="geo-json" specific-use="{&#34;type&#34;:&#34;Point&#34;,&#34;coordinates&#34;:[-93.807780,17.042780]}" id="NCID0EKNCI" xlink:type="simple">17.04278°N 93.80778°W</named-content></named-content>, 274 m, 26 Jul 1997 - 29 Jul 1997, Gonzalez, Woolley, &amp; Galdamez, 1 female (UCR_ENT 00094274) (<named-content xmlns:xlink="http://www.w3.org/1999/xlink" content-type="dwc:institutional_code" xlink:type="simple">TAMU</named-content>).</p></tp:treatment-sec><tp:treatment-sec sec-type="notes" id="SECID0EUNCI"><title>Notes.</title><p>We have examined one undescribed female specimen of <italic><tp:taxon-name><tp:taxon-name-part taxon-name-part-type="genus" reg="Glyptocombus">Glyptocombus</tp:taxon-name-part></tp:taxon-name></italic> from Chiapas in Mexico that has remained unassociated with male specimens (Figure <xref ref-type="fig" rid="F1">1</xref>; UCR_ENT 00094274). This specimen differs from females of <italic><tp:taxon-name><tp:taxon-name-part taxon-name-part-type="genus" reg="Glyptocombus">Glyptocombus</tp:taxon-name-part><tp:taxon-name-part taxon-name-part-type="species" reg="mexicanus">mexicanus</tp:taxon-name-part></tp:taxon-name></italic> sp. n. in being macropterous (elytriform forewings in males and females of <italic><tp:taxon-name><tp:taxon-name-part taxon-name-part-type="genus" reg="Glyptocombus">Glyptocombus</tp:taxon-name-part><tp:taxon-name-part taxon-name-part-type="species" reg="mexicanus">mexicanus</tp:taxon-name-part></tp:taxon-name></italic> sp. n.). Although wing polymorphism is common in <tp:taxon-name><tp:taxon-name-part taxon-name-part-type="subfamily">Hypselosomatinae</tp:taxon-name-part></tp:taxon-name>, species with elytriform forewings in males have not been documented to contain macropterous females (<xref ref-type="bibr" rid="B11">Hill 1984</xref>, <xref ref-type="bibr" rid="B15">Hoey-Chamberlain and Weirauch 2016</xref>).</p></tp:treatment-sec><tp:treatment-sec><!--Section generated to contain objects referenced in tp:taxon-treatment.--><fig id="F1" position="float" orientation="portrait"><label>Figure 1</label><caption><p>Habitus images of <italic><tp:taxon-name><tp:taxon-name-part taxon-name-part-type="genus" reg="Glyptocombus">Glyptocombus</tp:taxon-name-part></tp:taxon-name></italic> spp. in dorsal, ventral, frontal and lateral views.</p></caption><graphic xmlns:xlink="http://www.w3.org/1999/xlink" xlink:href="zookeys-796-049-g001.jpg" position="float" orientation="portrait" xlink:type="simple" id="oo_242587.jpg"/></fig><fig id="F10" position="float" orientation="portrait"><label>Figure 10.</label><caption><p>Distribution records of <tp:taxon-name><tp:taxon-name-part taxon-name-part-type="family">Schizopteridae</tp:taxon-name-part></tp:taxon-name> in the United States and records of selected species from Mexico and Guatemala. Holotype localities of previously described species are indicated in yellow, records from the literature indicate as unfilled symbols, and records reported for the first time in this publication as filled blue or red symbols.</p></caption><graphic xmlns:xlink="http://www.w3.org/1999/xlink" xlink:href="zookeys-796-049-g010.jpg" position="float" orientation="portrait" xlink:type="simple" id="oo_242596.jpg"/></fig></tp:treatment-sec><ref-list><ref id="B11"><mixed-citation xmlns:xlink="http://www.w3.org/1999/xlink" xlink:type="simple"><person-group><name name-style="western"><surname>Hill</surname><given-names>L</given-names></name></person-group> (<year>1984</year>) <article-title>New genera of <tp:taxon-name><tp:taxon-name-part taxon-name-part-type="subfamily">Hypselosomatinae</tp:taxon-name-part></tp:taxon-name> (<tp:taxon-name><tp:taxon-name-part taxon-name-part-type="suborder">Heteroptera</tp:taxon-name-part></tp:taxon-name>: <tp:taxon-name><tp:taxon-name-part taxon-name-part-type="family">Schizopteridae</tp:taxon-name-part></tp:taxon-name>) from Australia.</article-title><source>Australian Journal of Zoology, Supplementary Series</source><volume>103</volume>: <fpage>1</fpage>–<lpage>55</lpage>. <ext-link xlink:type="simple" ext-link-type="doi" xlink:href="10.1071/AJZS103">https://doi.org/10.1071/AJZS103</ext-link></mixed-citation></ref><ref id="B15"><mixed-citation xmlns:xlink="http://www.w3.org/1999/xlink" xlink:type="simple"><person-group><name name-style="western"><surname>Hoey-Chamberlain</surname><given-names>R</given-names></name><name name-style="western"><surname>Weirauch</surname><given-names>C</given-names></name></person-group> (<year>2016</year>) Two new genera of big-eyed minute litter bugs (<tp:taxon-name><tp:taxon-name-part taxon-name-part-type="order">Hemiptera</tp:taxon-name-part></tp:taxon-name>, <tp:taxon-name><tp:taxon-name-part taxon-name-part-type="family">Schizopteridae</tp:taxon-name-part></tp:taxon-name>, <tp:taxon-name><tp:taxon-name-part taxon-name-part-type="subfamily">Hypselosomatinae</tp:taxon-name-part></tp:taxon-name>) from Brazil and the Caribbean. ZooKeys: 79–102. <ext-link xlink:type="simple" ext-link-type="doi" xlink:href="10.3897/zookeys.640.9690">https://doi.org/10.3897/zookeys.640.9690</ext-link></mixed-citation></ref></ref-list></tp:taxon-treatment>
