# Supplementary material for: Synopsis of Schizopteridae (Hemiptera, Heteroptera, Dipsocoromorpha) from the United States, with description of seven new species from the US and Mexico
Source: Zookeys. 2018 Nov 15;(796):49–82. doi: 10.3897/zookeys.796.24176 (PMC6250794; doi:10.3897/zookeys.796.24176)
Supplement: XML Treatment for Corixidea major [file zookeys.796.24176-treatment7.xml]

<!DOCTYPE tp:taxon-treatment
  PUBLIC "-//TaxonX//DTD Taxonomic Treatment Publishing DTD v0 20100105//EN" "tax-treatment-NSO.dtd">
<tp:taxon-treatment xmlns:tp="http://www.plazi.org/taxpub"><tp:treatment-meta><kwd-group><label>Taxon classification</label><kwd><named-content xmlns:xlink="http://www.w3.org/1999/xlink" content-type="kingdom">Animalia</named-content></kwd><kwd><named-content xmlns:xlink="http://www.w3.org/1999/xlink" content-type="order">Hemiptera</named-content></kwd><kwd><named-content xmlns:xlink="http://www.w3.org/1999/xlink" content-type="family">Schizopteridae</named-content></kwd></kwd-group><mixed-citation publication-type="journal"><person-group><name><surname>Weirauch</surname><given-names>Christiane</given-names></name><name><surname>Hoey-Chamberlain</surname><given-names>Rochelle</given-names></name><name><surname>Knyshov</surname><given-names>Alexander</given-names></name></person-group><article-title>Synopsis of <tp:taxon-name><tp:taxon-name-part taxon-name-part-type="family">Schizopteridae</tp:taxon-name-part></tp:taxon-name> (<tp:taxon-name><tp:taxon-name-part taxon-name-part-type="order">Hemiptera</tp:taxon-name-part></tp:taxon-name>, <tp:taxon-name><tp:taxon-name-part taxon-name-part-type="suborder">Heteroptera</tp:taxon-name-part></tp:taxon-name>, <tp:taxon-name><tp:taxon-name-part taxon-name-part-type="infraorder">Dipsocoromorpha</tp:taxon-name-part></tp:taxon-name>) from the United States, with description of seven new species from the US and Mexico</article-title><source>Zookeys</source><day>15</day><month>11</month><year>2018</year><volume>2018</volume><issue>796</issue><fpage>49</fpage><lpage>82</lpage><pub-id pub-id-type="doi">10.3897/zookeys.796.24176</pub-id></mixed-citation></tp:treatment-meta><tp:nomenclature><tp:taxon-name>
              <tp:taxon-name-part taxon-name-part-type="genus" reg="Corixidea">Corixidea</tp:taxon-name-part>
              <tp:taxon-name-part taxon-name-part-type="species" reg="major">major</tp:taxon-name-part>
            </tp:taxon-name><tp:taxon-authority>McAtee &amp; Malloch, 1925</tp:taxon-authority><xref ref-type="fig" rid="F4">Figures 4</xref><xref ref-type="fig" rid="F5">, 5</xref><xref ref-type="fig" rid="F10">, 10</xref></tp:nomenclature><tp:treatment-sec sec-type="material" id="SECID0EDRCI"><title>Material.</title><p><bold><italic>Type material.</italic> Holotype</bold>: male: USA: Tennessee: Montgomery Co.: Clarksville, <named-content xmlns:xlink="http://www.w3.org/1999/xlink" content-type="dwc:verbatimCoordinates" xlink:type="simple"><named-content content-type="geo-json" specific-use="{&#34;type&#34;:&#34;Point&#34;,&#34;coordinates&#34;:[-87.359440,36.529720]}" id="NCID0ERRCI" xlink:type="simple">36.52972°N 87.35944°W</named-content></named-content>, Aug 1915, G. A. Runner (UCR_ENT 00028582) (<named-content xmlns:xlink="http://www.w3.org/1999/xlink" content-type="dwc:institutional_code" xlink:type="simple">USNM</named-content>).</p></tp:treatment-sec><tp:treatment-sec sec-type="diagnosis" id="SECID0E2RCI"><title>Diagnosis.</title><p>Recognized among species of <italic><tp:taxon-name><tp:taxon-name-part taxon-name-part-type="genus" reg="Corixidea">Corixidea</tp:taxon-name-part></tp:taxon-name></italic> by the uniformly dark coloration, macropterous forewing without pale band, presence of laterally directed tergum 8 process, and very small and rounded anophoric process.</p></tp:treatment-sec><tp:treatment-sec sec-type="description" id="SECID0EISCI"><title>Revised Description.</title><p><bold>Male</bold> (Figure <xref ref-type="fig" rid="F4">4</xref>): macropterous, body length 1.36–1.58 mm; body elongate-oval. <bold>Coloration</bold>: general coloration dark brown to black, head, thorax, and costal area of the forewing dark brown to black, remainder of wing brown to dark brown, antenna and legs uniformly brown, abdomen dark brown to black. <bold>Surface and vestiture</bold>: head, pronotum and wing veins with short to medium-length light brown setae, abdomen densely covered with elongate, light brown setae, wing cells with distinct cell-like sculpture. <bold>Structure: Head</bold>: rounded in ventral view, width of eye ~1/3 width of synthlipsis, ocellus roughly equal in size to one ommatidium, positioned close to margin of compound eye. <bold>Thorax</bold>: pronotum trapezoidal, with posterior margin slightly curved posteriorly, scutellum triangular, with rounded tip, metepisternum with posterior margin rounded, blunt metasternal process widened apically, hind coxa with well-developed adhesive pad, tarsal formula 3-3-3, pretarsus with setiform parempodia, arolia present on fore- and midleg. <bold>Abdomen</bold>: with 5–6 visible sterna corresponding to segments 2+3 (if visible), 4, 5, 6, 7, and 9 (pygophore), sternum 2 longer than preceding sterna, weakly asymmetrical, terga of pregenital abdomen moderately sclerotized, tergum 7 rectangular or weakly trapezoidal, tergum 8 roughly rectangular with process and serrated patch on left side, process of tergum 8 with narrow base and widened apex, aligned with serrated patch on tergum, bearing spinous process. <bold>Genitalia</bold>: pygophore weakly asymmetrical, dorsoventrally flattened, with rounded apex, plane of parameres rotated at 90 degrees with respect to longitudinal body axis, right paramere straight, with robust base and elongate stem, left paramere much smaller than right, roughly as long as wide, aedeagus devoid of large conjunctival appendages, vesica forming 1¼ coils, with long slender process at midpoint of vesica, anophore well sclerotized and with small rounded process.</p><p><bold>Female</bold> (Figure <xref ref-type="fig" rid="F4">4</xref>): macropterous, body length 1.42 mm, elongate-oval. <bold>Coloration, surface and vestiture</bold>: as in male. <bold>Structure</bold>: as in male but tarsal formula 2-2-3, arolia absent. <bold>Abdomen</bold>: with 4–5 visible sterna corresponding to segments 2+3 (if visible), 4, 5, 6, and 7; sternum 7 much longer than preceding sterna, symmetrical. <bold>Genitalia</bold>: ovipositor vestigial, spermathecal reservoir comma-shaped, spermathecal duct slightly longer than width of tergum 7, connected to left side of bursa copulatrix.</p><fig id="F4" position="float" orientation="portrait"><label>Figure 4.</label><caption><p>Habitus images of male and female <italic><tp:taxon-name><tp:taxon-name-part taxon-name-part-type="genus" reg="Corixidea">Corixidea</tp:taxon-name-part><tp:taxon-name-part taxon-name-part-type="species" reg="major">major</tp:taxon-name-part></tp:taxon-name></italic> in dorsal, lateral, and ventral view. UCR_ENT 00093506 shows a dry, point-mounted specimen; the other two specimens are ethanol-preserved.</p></caption><graphic xmlns:xlink="http://www.w3.org/1999/xlink" xlink:href="zookeys-796-049-g004.jpg" position="float" orientation="portrait" xlink:type="simple" id="oo_242590.jpg"/></fig></tp:treatment-sec><tp:treatment-sec sec-type="notes" id="SECID0EIUCI"><title>Notes.</title><p>Distinguished from other US <tp:taxon-name><tp:taxon-name-part taxon-name-part-type="family">Schizopteridae</tp:taxon-name-part></tp:taxon-name> by a combination of relatively large size, blunt 3-segmented labium, absence of pronotal collar, presence of two triangular cells on costal margin of forewing (bordered by C+<abbrev xmlns:xlink="http://www.w3.org/1999/xlink" xlink:title="subcostal vein" id="ABBRID0EVUCI" xlink:type="simple">Sc</abbrev>, R+M, and R1, and C+<abbrev xmlns:xlink="http://www.w3.org/1999/xlink" xlink:title="subcostal vein" id="ABBRID0EZUCI" xlink:type="simple">Sc</abbrev>, R1, and R2), dorso-ventrally flattened pygophore with rounded apex, very long right paramere, and vesica with long subapical process. The genus <italic><tp:taxon-name><tp:taxon-name-part taxon-name-part-type="genus" reg="Corixidea">Corixidea</tp:taxon-name-part></tp:taxon-name></italic> is a part of the <italic><tp:taxon-name><tp:taxon-name-part taxon-name-part-type="genus" reg="Corixidea">Corixidea</tp:taxon-name-part></tp:taxon-name></italic> genus group, informally created by <xref ref-type="bibr" rid="B6">Emsley (1969)</xref>, which also includes <italic><tp:taxon-name><tp:taxon-name-part taxon-name-part-type="genus" reg="Hoplonannus">Hoplonannus</tp:taxon-name-part></tp:taxon-name></italic> McAtee &amp; Malloch, 1925, <italic><tp:taxon-name><tp:taxon-name-part taxon-name-part-type="genus" reg="Membracioides">Membracioides</tp:taxon-name-part></tp:taxon-name></italic> McAtee &amp; Malloch, 1925, <italic><tp:taxon-name><tp:taxon-name-part taxon-name-part-type="genus" reg="Oncerodes">Oncerodes</tp:taxon-name-part></tp:taxon-name></italic> Uhler, 1894, <italic><tp:taxon-name><tp:taxon-name-part taxon-name-part-type="genus" reg="Voccoroda">Voccoroda</tp:taxon-name-part></tp:taxon-name></italic> Wygodzinsky, 1950, and <italic><tp:taxon-name><tp:taxon-name-part taxon-name-part-type="genus" reg="Voragocoris">Voragocoris</tp:taxon-name-part></tp:taxon-name></italic> Weirauch, 2012. Monophyly of the group is supported by the blunt labium, absence of a pronotal collar, venational similarities, and by limited molecular data when representatives of three genera were analyzed (<xref ref-type="bibr" rid="B18">Knyshov et al. 2016</xref>). However, generic limits that were proposed based on morphological features are unclear when undescribed diversity of the group and the poorly described original species are considered. We are currently working on a revision of the <italic><tp:taxon-name><tp:taxon-name-part taxon-name-part-type="genus" reg="Corixidea">Corixidea</tp:taxon-name-part></tp:taxon-name></italic> genus group (Knyshov et al. unpublished), which will contain a comprehensive diagnosis of <italic><tp:taxon-name><tp:taxon-name-part taxon-name-part-type="genus" reg="Corixidea">C.</tp:taxon-name-part><tp:taxon-name-part taxon-name-part-type="species" reg="major">major</tp:taxon-name-part></tp:taxon-name></italic> in view of potential taxonomic changes within the group.</p></tp:treatment-sec><tp:treatment-sec sec-type="material" id="SECID0EJXCI"><title>Other specimens examined.</title><p>USA: Florida: Alachua Co.: Gainesville, <named-content xmlns:xlink="http://www.w3.org/1999/xlink" content-type="dwc:verbatimCoordinates" xlink:type="simple"><named-content content-type="geo-json" specific-use="{&#34;type&#34;:&#34;Point&#34;,&#34;coordinates&#34;:[-82.371110,29.635270]}" id="NCID0ESXCI" xlink:type="simple">29.63527°N 82.37111°W</named-content></named-content>, 24 m, 12 Jun 1966 - 15 Jun 1966, Ladonia O’Berry, 1 female (UCR_ENT 00011922) (<named-content xmlns:xlink="http://www.w3.org/1999/xlink" content-type="dwc:institutional_code" xlink:type="simple">FSCA</named-content>). Broward Co.: Everglades National Park, <named-content xmlns:xlink="http://www.w3.org/1999/xlink" content-type="dwc:verbatimCoordinates" xlink:type="simple"><named-content content-type="geo-json" specific-use="{&#34;type&#34;:&#34;Point&#34;,&#34;coordinates&#34;:[-80.960850,25.477500]}" id="NCID0E6XCI" xlink:type="simple">25.4775°N 80.96085°W</named-content></named-content>, 24 Aug 1949 - 25 Aug 1949, H. S. Dybas, 1 male (UCR_ENT 00090856) (<named-content xmlns:xlink="http://www.w3.org/1999/xlink" content-type="dwc:institutional_code" xlink:type="simple">FMNH</named-content>). Collier Co.: Florida: Collier Co. Immokalee, <named-content xmlns:xlink="http://www.w3.org/1999/xlink" content-type="dwc:verbatimCoordinates" xlink:type="simple"><named-content content-type="geo-json" specific-use="{&#34;type&#34;:&#34;Point&#34;,&#34;coordinates&#34;:[-81.417410,26.418530]}" id="NCID0EMYCI" xlink:type="simple">26.41853°N 81.41741°W</named-content></named-content>, 24/IV/2014-1/IV/2014, Susan Halbert, 4 males (UCR_ENT 00012031, UCR_ENT 00012032) (<named-content xmlns:xlink="http://www.w3.org/1999/xlink" content-type="dwc:institutional_code" xlink:type="simple">FSCA</named-content>); 07 Jun 2007 - 14 Jun 2007, Selina Estrada, 1 female (UCR_ENT 00011920) (<named-content xmlns:xlink="http://www.w3.org/1999/xlink" content-type="dwc:institutional_code" xlink:type="simple">FSCA</named-content>); 15 Mar 2012 - 22 Mar 2012, Scott Croxton, 1 female (UCR_ENT 00011918) (<named-content xmlns:xlink="http://www.w3.org/1999/xlink" content-type="dwc:institutional_code" xlink:type="simple">FSCA</named-content>); 08 Nov 2012 - 15 Nov 2012, Scott Croxton, 1 female (UCR_ENT 00011919) (<named-content xmlns:xlink="http://www.w3.org/1999/xlink" content-type="dwc:institutional_code" xlink:type="simple">FSCA</named-content>); 21 Feb 2013 - 28 Feb 2013, Scott Croxton, 1 male (UCR_ENT 00011921) (<named-content xmlns:xlink="http://www.w3.org/1999/xlink" content-type="dwc:institutional_code" xlink:type="simple">FSCA</named-content>); 02 Jan 2014 - 09 Jan 2014, Susan Halbert, 1 male (UCR_ENT 00011867) (<named-content xmlns:xlink="http://www.w3.org/1999/xlink" content-type="dwc:institutional_code" xlink:type="simple">FSCA</named-content>). Immokalee, <named-content xmlns:xlink="http://www.w3.org/1999/xlink" content-type="dwc:verbatimCoordinates" xlink:type="simple"><named-content content-type="geo-json" specific-use="{&#34;type&#34;:&#34;Point&#34;,&#34;coordinates&#34;:[-81.413890,26.406110]}" id="NCID0ESZCI" xlink:type="simple">26.40611°N 81.41389°W</named-content></named-content>, 13 Jul 2013 - 20 Jul 2013, Susan Halbert, 1 male (UCR_ENT 00011912) (<named-content xmlns:xlink="http://www.w3.org/1999/xlink" content-type="dwc:institutional_code" xlink:type="simple">FSCA</named-content>); 20 Jul 2013 - 27 Jul 2013, Susan Halbert, 2 males (UCR_ENT 00011910, UCR_ENT 00011911) (<named-content xmlns:xlink="http://www.w3.org/1999/xlink" content-type="dwc:institutional_code" xlink:type="simple">FSCA</named-content>); 14 Oct 2013 - 21 Nov 2013, Susan Halbert, 1 female (UCR_ENT 00011868) (<named-content xmlns:xlink="http://www.w3.org/1999/xlink" content-type="dwc:institutional_code" xlink:type="simple">FSCA</named-content>); 07 Nov 2013 - 14 Nov 2013, Susan Halbert, 2 males (UCR_ENT 00011857), 1 female (UCR_ENT 00011858) (<named-content xmlns:xlink="http://www.w3.org/1999/xlink" content-type="dwc:institutional_code" xlink:type="simple">FSCA</named-content>); 05 Dec 2013 - 12 Dec 2013, Susan Halbert, 1 female (UCR_ENT 00011866) (<named-content xmlns:xlink="http://www.w3.org/1999/xlink" content-type="dwc:institutional_code" xlink:type="simple">FSCA</named-content>); 16 Jan 2014 - 23 Jan 2014, Susan Halbert, 1 male (UCR_ENT 00011864) (<named-content xmlns:xlink="http://www.w3.org/1999/xlink" content-type="dwc:institutional_code" xlink:type="simple">FSCA</named-content>); 30 Jan 2014 - 06 Feb 2014, Susan Halbert, 1 male (UCR_ENT 00011865) (<named-content xmlns:xlink="http://www.w3.org/1999/xlink" content-type="dwc:institutional_code" xlink:type="simple">FSCA</named-content>); 13 Mar 2014 - 20 Mar 2014, Susan Halbert, 1 female (UCR_ENT 00012026) (<named-content xmlns:xlink="http://www.w3.org/1999/xlink" content-type="dwc:institutional_code" xlink:type="simple">FSCA</named-content>); 20 Mar 2014 - 22 Mar 2014, Susan Halbert, 2 males (UCR_ENT 00012027, UCR_ENT 00012028) (<named-content xmlns:xlink="http://www.w3.org/1999/xlink" content-type="dwc:institutional_code" xlink:type="simple">FSCA</named-content>); 03 Apr 2014 - 10 Apr 2014, Susan Halbert, 1 male (UCR_ENT 00012029), 1 female (UCR_ENT 00012030) (<named-content xmlns:xlink="http://www.w3.org/1999/xlink" content-type="dwc:institutional_code" xlink:type="simple">FSCA</named-content>); 01 May 2014 - 08 May 2014, Susan Halbert, 5 males (UCR_ENT 00012033-UCR_ENT 00012037) (<named-content xmlns:xlink="http://www.w3.org/1999/xlink" content-type="dwc:institutional_code" xlink:type="simple">FSCA</named-content>); 22 May 2014 - 29 May 2014, Susan Halbert, 1 male (UCR_ENT 00012038) (<named-content xmlns:xlink="http://www.w3.org/1999/xlink" content-type="dwc:institutional_code" xlink:type="simple">FSCA</named-content>); 29 May 2014 - 05 Jun 2014, Susan Halbert, 1 female (UCR_ENT 00012041), 1 male (UCR_ENT 00012042) (<named-content xmlns:xlink="http://www.w3.org/1999/xlink" content-type="dwc:institutional_code" xlink:type="simple">FSCA</named-content>); 05 Jun 2014 - 12 Jun 2014, Susan Halbert, 1 male (UCR_ENT 00012039), 1 female (UCR_ENT 00012040) (<named-content xmlns:xlink="http://www.w3.org/1999/xlink" content-type="dwc:institutional_code" xlink:type="simple">FSCA</named-content>); 03 Jul 2014 - 10 Jul 2014, Susan Halbert, 2 females (UCR_ENT 00012043, UCR_ENT 00012044) (<named-content xmlns:xlink="http://www.w3.org/1999/xlink" content-type="dwc:institutional_code" xlink:type="simple">FSCA</named-content>); 10 Jul 2014 - 17 Jul 2014, Susan Halbert, 4 males (UCR_ENT 00012045-UCR_ENT 00012047, UCR_ENT 00012049), 1 female (UCR_ENT 00012048) (<named-content xmlns:xlink="http://www.w3.org/1999/xlink" content-type="dwc:institutional_code" xlink:type="simple">FSCA</named-content>). Highlands Co.: Parker Islands 7 mi. S.E. of Lake Placid, <named-content xmlns:xlink="http://www.w3.org/1999/xlink" content-type="dwc:verbatimCoordinates" xlink:type="simple"><named-content content-type="geo-json" specific-use="{&#34;type&#34;:&#34;Point&#34;,&#34;coordinates&#34;:[-81.298120,27.244760]}" id="NCID0EM3CI" xlink:type="simple">27.24476°N 81.29812°W</named-content></named-content>, 13 Jun 1955, H. S. Dybas, 1 female (UCR_ENT 00090857) (<named-content xmlns:xlink="http://www.w3.org/1999/xlink" content-type="dwc:institutional_code" xlink:type="simple">FMNH</named-content>). Hillsborough Co.: Hillsborough River State Park, <named-content xmlns:xlink="http://www.w3.org/1999/xlink" content-type="dwc:verbatimCoordinates" xlink:type="simple"><named-content content-type="geo-json" specific-use="{&#34;type&#34;:&#34;Point&#34;,&#34;coordinates&#34;:[-82.271780,28.107350]}" id="NCID0EZ3CI" xlink:type="simple">28.10735°N 82.27178°W</named-content></named-content>, 07 Feb 1958, F. W. Mead, 1 female (UCR_ENT 00011923) (<named-content xmlns:xlink="http://www.w3.org/1999/xlink" content-type="dwc:institutional_code" xlink:type="simple">FSCA</named-content>). Louisiana: Vermilion Co.: Gueydan, <named-content xmlns:xlink="http://www.w3.org/1999/xlink" content-type="dwc:verbatimCoordinates" xlink:type="simple"><named-content content-type="geo-json" specific-use="{&#34;type&#34;:&#34;Point&#34;,&#34;coordinates&#34;:[-92.508330,30.030590]}" id="NCID0EG4CI" xlink:type="simple">30.03059°N 92.50833°W</named-content></named-content>, 01 Jul 1925, E. R. Kalmbach, 1 male (UCR_ENT 00026654) (<named-content xmlns:xlink="http://www.w3.org/1999/xlink" content-type="dwc:institutional_code" xlink:type="simple">USNM</named-content>). Oklahoma: Latimer Co.: Latimer County, no specific locality, <named-content xmlns:xlink="http://www.w3.org/1999/xlink" content-type="dwc:verbatimCoordinates" xlink:type="simple"><named-content content-type="geo-json" specific-use="{&#34;type&#34;:&#34;Point&#34;,&#34;coordinates&#34;:[-95.310250,34.835030]}" id="NCID0ET4CI" xlink:type="simple">34.83503°N 95.31025°W</named-content></named-content>, Jul 1989, Karl Stephan, 2 females (UCR_ENT 00011924, UCR_ENT 00011925), 1 male (UCR_ENT 00011926) (<named-content xmlns:xlink="http://www.w3.org/1999/xlink" content-type="dwc:institutional_code" xlink:type="simple">FSCA</named-content>); Jun 2002, K. Stephan, 2 males (UCR_ENT 00093519, UCR_ENT 00093517) (<named-content xmlns:xlink="http://www.w3.org/1999/xlink" content-type="dwc:institutional_code" xlink:type="simple">TAMU</named-content>); Jul 2002, K. Stephan, 3 females (UCR_ENT 00093528, UCR_ENT 00093527, UCR_ENT 00093510), 4 male (UCR_ENT 00093512, UCR_ENT 00093511, UCR_ENT 00093508, UCR_ENT 00093509) (<named-content xmlns:xlink="http://www.w3.org/1999/xlink" content-type="dwc:institutional_code" xlink:type="simple">TAMU</named-content>); Aug 2002, K. Stephan, 1 female (UCR_ENT 00093516), 4 males (UCR_ENT 00093518, UCR_ENT 00093505-UCR_ENT 00093507) (<named-content xmlns:xlink="http://www.w3.org/1999/xlink" content-type="dwc:institutional_code" xlink:type="simple">TAMU</named-content>). Texas: Brazos Co.: College Station, <named-content xmlns:xlink="http://www.w3.org/1999/xlink" content-type="dwc:verbatimCoordinates" xlink:type="simple"><named-content content-type="geo-json" specific-use="{&#34;type&#34;:&#34;Point&#34;,&#34;coordinates&#34;:[-96.334170,30.627780]}" id="NCID0EP5CI" xlink:type="simple">30.62778°N 96.33417°W</named-content></named-content>, 03 May 1978 - 09 May 1978, J. A. Jackman, Light Trap, 1 male (UCR_ENT 00094213) (<named-content xmlns:xlink="http://www.w3.org/1999/xlink" content-type="dwc:institutional_code" xlink:type="simple">TAMU</named-content>). College Station, Lick Creek Park, <named-content xmlns:xlink="http://www.w3.org/1999/xlink" content-type="dwc:verbatimCoordinates" xlink:type="simple"><named-content content-type="geo-json" specific-use="{&#34;type&#34;:&#34;Point&#34;,&#34;coordinates&#34;:[-96.290520,30.577550]}" id="NCID0E35CI" xlink:type="simple">30.57755°N 96.29052°W</named-content></named-content>, 04 Oct 1987 - 18 Oct 1987, R. Wharton, 1 female (UCR_ENT 00094184) (<named-content xmlns:xlink="http://www.w3.org/1999/xlink" content-type="dwc:institutional_code" xlink:type="simple">TAMU</named-content>). Cameron Co.: Sabal Palm Grove Sanctuary, <named-content xmlns:xlink="http://www.w3.org/1999/xlink" content-type="dwc:verbatimCoordinates" xlink:type="simple"><named-content content-type="geo-json" specific-use="{&#34;type&#34;:&#34;Point&#34;,&#34;coordinates&#34;:[-97.424400,25.850160]}" id="NCID0EJ6CI" xlink:type="simple">25.85016°N 97.4244°W</named-content></named-content>, 16 Oct 1993, Backmon, Quinn &amp; Riley, 1 male (UCR_ENT 00094182), 1 female (UCR_ENT 00094183) (<named-content xmlns:xlink="http://www.w3.org/1999/xlink" content-type="dwc:institutional_code" xlink:type="simple">TAMU</named-content>). Wood Co.: Little Sandy National Wildlife Refuge, <named-content xmlns:xlink="http://www.w3.org/1999/xlink" content-type="dwc:verbatimCoordinates" xlink:type="simple"><named-content content-type="geo-json" specific-use="{&#34;type&#34;:&#34;Point&#34;,&#34;coordinates&#34;:[-95.247220,32.576110]}" id="NCID0EW6CI" xlink:type="simple">32.57611°N 95.24722°W</named-content></named-content>, 19 Sep 1998, J.D. Oswald, 10 males (UCR_ENT 00094214, UCR_ENT 00094215, UCR_ENT 00093514, UCR_ENT 00093520-UCR_ENT 00093526), 3 females (UCR_ENT 00094216, UCR_ENT 00093513, UCR_ENT 00093515) (<named-content xmlns:xlink="http://www.w3.org/1999/xlink" content-type="dwc:institutional_code" xlink:type="simple">TAMU</named-content>).</p><fig id="F5" position="float" orientation="portrait"><label>Figure 5.</label><caption><p>Male and female genitalic features of <italic><tp:taxon-name><tp:taxon-name-part taxon-name-part-type="genus" reg="Corixidea">Corixidea</tp:taxon-name-part><tp:taxon-name-part taxon-name-part-type="species" reg="major">major</tp:taxon-name-part></tp:taxon-name></italic>. A. Male abdomen (UCR_ENT 00012039) in dorsal view; B. Female abdomen (UCR_ENT 00012040) in dorsal view.</p></caption><graphic xmlns:xlink="http://www.w3.org/1999/xlink" xlink:href="zookeys-796-049-g005.jpg" position="float" orientation="portrait" xlink:type="simple" id="oo_242591.jpg"/></fig></tp:treatment-sec><tp:treatment-sec><!--Section generated to contain objects referenced in tp:taxon-treatment.--><fig id="F10" position="float" orientation="portrait"><label>Figure 10.</label><caption><p>Distribution records of <tp:taxon-name><tp:taxon-name-part taxon-name-part-type="family">Schizopteridae</tp:taxon-name-part></tp:taxon-name> in the United States and records of selected species from Mexico and Guatemala. Holotype localities of previously described species are indicated in yellow, records from the literature indicate as unfilled symbols, and records reported for the first time in this publication as filled blue or red symbols.</p></caption><graphic xmlns:xlink="http://www.w3.org/1999/xlink" xlink:href="zookeys-796-049-g010.jpg" position="float" orientation="portrait" xlink:type="simple" id="oo_242596.jpg"/></fig></tp:treatment-sec><ref-list><ref id="B6"><mixed-citation xmlns:xlink="http://www.w3.org/1999/xlink" xlink:type="simple"><person-group><name name-style="western"><surname>Emsley</surname><given-names>MG</given-names></name></person-group> (<year>1969</year>) <article-title>The <tp:taxon-name><tp:taxon-name-part taxon-name-part-type="family">Schizopteridae</tp:taxon-name-part></tp:taxon-name> (<tp:taxon-name><tp:taxon-name-part taxon-name-part-type="order">Hemiptera</tp:taxon-name-part></tp:taxon-name>: <tp:taxon-name><tp:taxon-name-part taxon-name-part-type="suborder">Heteroptera</tp:taxon-name-part></tp:taxon-name>) with the descriptions of new species from Trinidad.</article-title><source>Memoirs of the American Entomological Society</source><volume>25</volume>: <fpage>1</fpage>–<lpage>154</lpage>.</mixed-citation></ref><ref id="B18"><mixed-citation xmlns:xlink="http://www.w3.org/1999/xlink" xlink:type="simple"><person-group><name name-style="western"><surname>Knyshov</surname><given-names>A</given-names></name><name name-style="western"><surname>Leon</surname><given-names>S</given-names></name><name name-style="western"><surname>Hoey-Chamberlain</surname><given-names>R</given-names></name><name name-style="western"><surname>Weirauch</surname><given-names>C</given-names></name></person-group> (<year>2016</year>) <source>Pegs, pouches, and spines: systematics and comparative morphology of the New World litter bug genus <italic><tp:taxon-name><tp:taxon-name-part taxon-name-part-type="genus">Chinannus</tp:taxon-name-part></tp:taxon-name></italic> Wygodzinsky, 1948.</source><publisher-name>Thomas Say Monographs</publisher-name>, <publisher-loc>Entomological Society of America</publisher-loc>, <size units="page">112 pp</size>.</mixed-citation></ref></ref-list></tp:taxon-treatment>
