# Supplementary material for: Synopsis of Schizopteridae (Hemiptera, Heteroptera, Dipsocoromorpha) from the United States, with description of seven new species from the US and Mexico
Source: Zookeys. 2018 Nov 15;(796):49–82. doi: 10.3897/zookeys.796.24176 (PMC6250794; doi:10.3897/zookeys.796.24176)
Supplement: XML Treatment for Nannocoris tuberculiferus [file zookeys.796.24176-treatment8.xml]

<!DOCTYPE tp:taxon-treatment
  PUBLIC "-//TaxonX//DTD Taxonomic Treatment Publishing DTD v0 20100105//EN" "tax-treatment-NSO.dtd">
<tp:taxon-treatment xmlns:tp="http://www.plazi.org/taxpub"><tp:treatment-meta><kwd-group><label>Taxon classification</label><kwd><named-content xmlns:xlink="http://www.w3.org/1999/xlink" content-type="kingdom">Animalia</named-content></kwd><kwd><named-content xmlns:xlink="http://www.w3.org/1999/xlink" content-type="order">Hemiptera</named-content></kwd><kwd><named-content xmlns:xlink="http://www.w3.org/1999/xlink" content-type="family">Schizopteridae</named-content></kwd></kwd-group><mixed-citation publication-type="journal"><person-group><name><surname>Weirauch</surname><given-names>Christiane</given-names></name><name><surname>Hoey-Chamberlain</surname><given-names>Rochelle</given-names></name><name><surname>Knyshov</surname><given-names>Alexander</given-names></name></person-group><article-title>Synopsis of <tp:taxon-name><tp:taxon-name-part taxon-name-part-type="family">Schizopteridae</tp:taxon-name-part></tp:taxon-name> (<tp:taxon-name><tp:taxon-name-part taxon-name-part-type="order">Hemiptera</tp:taxon-name-part></tp:taxon-name>, <tp:taxon-name><tp:taxon-name-part taxon-name-part-type="suborder">Heteroptera</tp:taxon-name-part></tp:taxon-name>, <tp:taxon-name><tp:taxon-name-part taxon-name-part-type="infraorder">Dipsocoromorpha</tp:taxon-name-part></tp:taxon-name>) from the United States, with description of seven new species from the US and Mexico</article-title><source>Zookeys</source><day>15</day><month>11</month><year>2018</year><volume>2018</volume><issue>796</issue><fpage>49</fpage><lpage>82</lpage><pub-id pub-id-type="doi">10.3897/zookeys.796.24176</pub-id></mixed-citation></tp:treatment-meta><tp:nomenclature><tp:taxon-name>
              <tp:taxon-name-part taxon-name-part-type="genus" reg="Nannocoris">Nannocoris</tp:taxon-name-part>
              <tp:taxon-name-part taxon-name-part-type="species" reg="tuberculiferus">tuberculiferus</tp:taxon-name-part>
            </tp:taxon-name><tp:taxon-authority>Reuter, 1891</tp:taxon-authority></tp:nomenclature><tp:treatment-sec sec-type="notes" id="SECID0EHCDI"><title>Notes.</title><p><bold>Nomenclature.</bold><xref ref-type="bibr" rid="B24">Reuter (1891)</xref> described the subgenus <tp:taxon-name><tp:taxon-name-part taxon-name-part-type="genus" reg="Schizoptera">Schizoptera</tp:taxon-name-part> (<tp:taxon-name-part taxon-name-part-type="subgenus" reg="Nannocoris">Nannocoris</tp:taxon-name-part>)</tp:taxon-name> to accommodate two new species with distinctly elongated heads, <tp:taxon-name><tp:taxon-name-part taxon-name-part-type="genus" reg="Schizoptera">Schizoptera</tp:taxon-name-part> (<tp:taxon-name-part taxon-name-part-type="subgenus" reg="Nannocoris">Nannocoris</tp:taxon-name-part>) <tp:taxon-name-part taxon-name-part-type="species" reg="nebulifera">nebulifera</tp:taxon-name-part></tp:taxon-name> Reuter, 1891 and <tp:taxon-name><tp:taxon-name-part taxon-name-part-type="genus" reg="Schizoptera">Schizoptera</tp:taxon-name-part> (<tp:taxon-name-part taxon-name-part-type="subgenus" reg="Nannocoris">Nannocoris</tp:taxon-name-part>) <tp:taxon-name-part taxon-name-part-type="species" reg="tuberculifera">tuberculifera</tp:taxon-name-part></tp:taxon-name> Reuter, 1891. Whereas <italic><tp:taxon-name><tp:taxon-name-part taxon-name-part-type="genus" reg="Schizoptera">Schizoptera</tp:taxon-name-part></tp:taxon-name></italic> is feminine, <italic><tp:taxon-name><tp:taxon-name-part taxon-name-part-type="genus" reg="Nannocoris">Nannocoris</tp:taxon-name-part></tp:taxon-name></italic> is masculine, because “coris” is Greek for “bug” and a noun with masculine gender. When <xref ref-type="bibr" rid="B23">McAtee and Malloch (1925)</xref> elevated <italic><tp:taxon-name><tp:taxon-name-part taxon-name-part-type="genus" reg="Nannocoris">Nannocoris</tp:taxon-name-part></tp:taxon-name></italic> to genus level, they failed to adjust the gender of previously described species from feminine to masculine and also treated their newly described species as feminine. Nevertheless, subsequent authors continued to treat <italic><tp:taxon-name><tp:taxon-name-part taxon-name-part-type="genus" reg="Nannocoris">Nannocoris</tp:taxon-name-part></tp:taxon-name></italic> as feminine. <italic><tp:taxon-name><tp:taxon-name-part taxon-name-part-type="genus" reg="Nannocoris">Nannocoris</tp:taxon-name-part><tp:taxon-name-part taxon-name-part-type="species" reg="arenaria">arenaria</tp:taxon-name-part></tp:taxon-name></italic> Blatchley, 1926 was corrected to <italic><tp:taxon-name><tp:taxon-name-part taxon-name-part-type="genus" reg="Nannocoris">Nannocoris</tp:taxon-name-part><tp:taxon-name-part taxon-name-part-type="species" reg="arenarius">arenarius</tp:taxon-name-part></tp:taxon-name></italic> Blatchley, 1926 by <xref ref-type="bibr" rid="B9">Henry (1988)</xref> without comment. We here adjust the genders to masculine for all remaining names that were originally treated as feminine and are not patronyms: <italic><tp:taxon-name><tp:taxon-name-part taxon-name-part-type="genus" reg="Nannocoris">N.</tp:taxon-name-part><tp:taxon-name-part taxon-name-part-type="species" reg="nebuliferus">nebuliferus</tp:taxon-name-part></tp:taxon-name></italic> Reuter, 1891; <italic><tp:taxon-name><tp:taxon-name-part taxon-name-part-type="genus" reg="Nannocoris">N.</tp:taxon-name-part><tp:taxon-name-part taxon-name-part-type="species" reg="tuberculiferus">tuberculiferus</tp:taxon-name-part></tp:taxon-name></italic> Reuter, 1891; <italic><tp:taxon-name><tp:taxon-name-part taxon-name-part-type="genus" reg="Nannocoris">N.</tp:taxon-name-part><tp:taxon-name-part taxon-name-part-type="species" reg="capitatus">capitatus</tp:taxon-name-part></tp:taxon-name></italic> (Uhler, 1894); <italic><tp:taxon-name><tp:taxon-name-part taxon-name-part-type="genus" reg="Nannocoris">N.</tp:taxon-name-part><tp:taxon-name-part taxon-name-part-type="species" reg="nasus">nasus</tp:taxon-name-part></tp:taxon-name></italic> McAtee &amp; Malloch, 1925; <italic><tp:taxon-name><tp:taxon-name-part taxon-name-part-type="genus" reg="Nannocoris">N.</tp:taxon-name-part><tp:taxon-name-part taxon-name-part-type="species" reg="flavomarginatus">flavomarginatus</tp:taxon-name-part></tp:taxon-name></italic> McAtee &amp; Malloch, 1925.</p></tp:treatment-sec><tp:treatment-sec sec-type="Phylogeny and classification" id="SECID0ELHDI"><title>Phylogeny and classification.</title><p>A recent molecular phylogenetic analysis of <italic><tp:taxon-name><tp:taxon-name-part taxon-name-part-type="genus" reg="Nannocoris">Nannocoris</tp:taxon-name-part></tp:taxon-name></italic> (<xref ref-type="bibr" rid="B7">Frankenberg et al. 2018</xref>) included one North American specimen (UCR_ENT 00094252), a female from Texas that we have assigned to the new species <italic><tp:taxon-name><tp:taxon-name-part taxon-name-part-type="genus" reg="Nannocoris">N.</tp:taxon-name-part><tp:taxon-name-part taxon-name-part-type="species" reg="brevipilus">brevipilus</tp:taxon-name-part></tp:taxon-name></italic> below. This taxon was recovered as part of the <italic>pricei</italic> species group that is diagnosed by the opening of the male-specific vertex gland being located in a posterior position, i.e. posteriorly on the vertex or on the pronotal collar. The opening is more anterior on the head in males of all other <italic><tp:taxon-name><tp:taxon-name-part taxon-name-part-type="genus" reg="Nannocoris">Nannocoris</tp:taxon-name-part></tp:taxon-name></italic> species we have examined (data not shown; see Figure <xref ref-type="fig" rid="F1">1</xref> in <xref ref-type="bibr" rid="B7">Frankenberg et al. [2018]</xref> for selected species) and it is absent in some species. Males of <italic><tp:taxon-name><tp:taxon-name-part taxon-name-part-type="genus" reg="Nannocoris">N.</tp:taxon-name-part><tp:taxon-name-part taxon-name-part-type="species" reg="arenarius">arenarius</tp:taxon-name-part></tp:taxon-name></italic> and the second newly described species, <italic><tp:taxon-name><tp:taxon-name-part taxon-name-part-type="genus" reg="Nannocoris">N.</tp:taxon-name-part><tp:taxon-name-part taxon-name-part-type="species" reg="anophorus">anophorus</tp:taxon-name-part></tp:taxon-name></italic>, share the pronotal position of the opening of the vertex gland. We therefore tentatively assign all three Nearctic species to the <italic>pricei</italic> species group.</p></tp:treatment-sec><tp:treatment-sec><!--Section generated to contain objects referenced in tp:taxon-treatment.--><fig id="F1" position="float" orientation="portrait"><label>Figure 1</label><caption><p>Habitus images of <italic><tp:taxon-name><tp:taxon-name-part taxon-name-part-type="genus" reg="Glyptocombus">Glyptocombus</tp:taxon-name-part></tp:taxon-name></italic> spp. in dorsal, ventral, frontal and lateral views.</p></caption><graphic xmlns:xlink="http://www.w3.org/1999/xlink" xlink:href="zookeys-796-049-g001.jpg" position="float" orientation="portrait" xlink:type="simple" id="oo_242587.jpg"/></fig></tp:treatment-sec><ref-list><ref id="B24"><mixed-citation xmlns:xlink="http://www.w3.org/1999/xlink" xlink:type="simple"><person-group><name name-style="western"><surname>Reuter</surname><given-names>OM</given-names></name></person-group> (<year>1891</year>) <article-title>Monographia Ceratocombidarum orbis terrestris.</article-title><source>Acta Societatis Scientiarum Fennicae</source><volume>19</volume>: <fpage>1</fpage>–<lpage>28</lpage>.</mixed-citation></ref><ref id="B23"><mixed-citation xmlns:xlink="http://www.w3.org/1999/xlink" xlink:type="simple"><person-group><name name-style="western"><surname>McAtee</surname><given-names>WL</given-names></name><name name-style="western"><surname>Malloch</surname><given-names>JR</given-names></name></person-group> (<year>1925</year>) <article-title>Revision of bugs of the family <tp:taxon-name><tp:taxon-name-part taxon-name-part-type="family">Cryptostemmatidae</tp:taxon-name-part></tp:taxon-name> in the collection of the United States National Museum.</article-title><source>Proceedings of the United States National Museum</source><volume>67</volume>: <fpage>1</fpage>–<lpage>42</lpage>. <ext-link xlink:type="simple" ext-link-type="doi" xlink:href="10.5479/si.00963801.67-2585.1">https://doi.org/10.5479/si.00963801.67-2585.1</ext-link></mixed-citation></ref><ref id="B9"><mixed-citation xmlns:xlink="http://www.w3.org/1999/xlink" xlink:type="simple"><person-group><name name-style="western"><surname>Henry</surname><given-names>TJ</given-names></name></person-group> (<year>1988</year>) <article-title>Family <tp:taxon-name><tp:taxon-name-part taxon-name-part-type="family">Schizopteridae</tp:taxon-name-part></tp:taxon-name> Reuter, 1891. Family <tp:taxon-name><tp:taxon-name-part taxon-name-part-type="family">Schizopteridae</tp:taxon-name-part></tp:taxon-name>. The schizopterids.</article-title> In: <person-group><name name-style="western"><surname>Henry</surname><given-names>TJ</given-names></name><name name-style="western"><surname>Froeschner</surname><given-names>RC</given-names></name></person-group> (<role>Eds</role>) <issue-title>Catalog of the Heteroptera, or True Bugs, of Canada and the Continental United States.</issue-title><source>EJ Brill, Leiden</source>, <fpage>682</fpage>–<lpage>683</lpage>.</mixed-citation></ref><ref id="B7"><mixed-citation xmlns:xlink="http://www.w3.org/1999/xlink" xlink:type="simple"><person-group><name name-style="western"><surname>Frankenberg</surname><given-names>S</given-names></name><name name-style="western"><surname>Hoong</surname><given-names>C</given-names></name><name name-style="western"><surname>Knyshov</surname><given-names>A</given-names></name><name name-style="western"><surname>Weirauch</surname><given-names>C</given-names></name></person-group> (<year>2018</year>) <article-title>Heads up: evolution of exaggerated head length in the minute litter bug genus <italic><tp:taxon-name><tp:taxon-name-part taxon-name-part-type="genus">Nannocoris</tp:taxon-name-part></tp:taxon-name></italic> Reuter (<tp:taxon-name><tp:taxon-name-part taxon-name-part-type="order">Hemiptera</tp:taxon-name-part></tp:taxon-name>: <tp:taxon-name><tp:taxon-name-part taxon-name-part-type="family">Schizopteridae</tp:taxon-name-part></tp:taxon-name>).</article-title><source>Organisms, Diversity, and Evolution</source><volume>18</volume>: <fpage>211</fpage>–<lpage>224</lpage>. <ext-link xlink:type="simple" ext-link-type="doi" xlink:href="10.1007/s13127-018-0361-y">https://doi.org/10.1007/s13127-018-0361-y</ext-link></mixed-citation></ref></ref-list></tp:taxon-treatment>
