# Supplementary material for: Synopsis of Schizopteridae (Hemiptera, Heteroptera, Dipsocoromorpha) from the United States, with description of seven new species from the US and Mexico
Source: Zookeys. 2018 Nov 15;(796):49–82. doi: 10.3897/zookeys.796.24176 (PMC6250794; doi:10.3897/zookeys.796.24176)
Supplement: XML Treatment for Nannocoris anophorus [file zookeys.796.24176-treatment9.xml]

<!DOCTYPE tp:taxon-treatment
  PUBLIC "-//TaxonX//DTD Taxonomic Treatment Publishing DTD v0 20100105//EN" "tax-treatment-NSO.dtd">
<tp:taxon-treatment xmlns:tp="http://www.plazi.org/taxpub"><tp:treatment-meta><kwd-group><label>Taxon classification</label><kwd><named-content xmlns:xlink="http://www.w3.org/1999/xlink" content-type="kingdom">Animalia</named-content></kwd><kwd><named-content xmlns:xlink="http://www.w3.org/1999/xlink" content-type="order">Hemiptera</named-content></kwd><kwd><named-content xmlns:xlink="http://www.w3.org/1999/xlink" content-type="family">Schizopteridae</named-content></kwd></kwd-group><mixed-citation publication-type="journal"><person-group><name><surname>Weirauch</surname><given-names>Christiane</given-names></name><name><surname>Hoey-Chamberlain</surname><given-names>Rochelle</given-names></name><name><surname>Knyshov</surname><given-names>Alexander</given-names></name></person-group><article-title>Synopsis of <tp:taxon-name><tp:taxon-name-part taxon-name-part-type="family">Schizopteridae</tp:taxon-name-part></tp:taxon-name> (<tp:taxon-name><tp:taxon-name-part taxon-name-part-type="order">Hemiptera</tp:taxon-name-part></tp:taxon-name>, <tp:taxon-name><tp:taxon-name-part taxon-name-part-type="suborder">Heteroptera</tp:taxon-name-part></tp:taxon-name>, <tp:taxon-name><tp:taxon-name-part taxon-name-part-type="infraorder">Dipsocoromorpha</tp:taxon-name-part></tp:taxon-name>) from the United States, with description of seven new species from the US and Mexico</article-title><source>Zookeys</source><day>15</day><month>11</month><year>2018</year><volume>2018</volume><issue>796</issue><fpage>49</fpage><lpage>82</lpage><pub-id pub-id-type="doi">10.3897/zookeys.796.24176</pub-id></mixed-citation></tp:treatment-meta><tp:nomenclature><tp:taxon-name>
              <tp:taxon-name-part taxon-name-part-type="genus" reg="Nannocoris">Nannocoris</tp:taxon-name-part>
              <tp:taxon-name-part taxon-name-part-type="species" reg="anophorus">anophorus</tp:taxon-name-part>
              <object-id xmlns:xlink="http://www.w3.org/1999/xlink" content-type="zoobank" xlink:type="simple">http://zoobank.org/4AFF2372-4A4E-4608-8806-0956F2F747FB</object-id>
            </tp:taxon-name><tp:taxon-status xmlns:xlink="http://www.w3.org/1999/xlink" xlink:type="simple">sp. n.</tp:taxon-status><xref ref-type="fig" rid="F6">Figures 6</xref><xref ref-type="fig" rid="F7">, 7</xref><xref ref-type="fig" rid="F10">, 10</xref></tp:nomenclature><tp:treatment-sec sec-type="material" id="SECID0EELDI"><title>Material.</title><p><bold><italic>Type material</italic>. Holotype</bold>: male: USA: Texas: Hays Co.: 6 mi. NW Dripping Springs, <named-content xmlns:xlink="http://www.w3.org/1999/xlink" content-type="dwc:verbatimCoordinates" xlink:type="simple"><named-content content-type="geo-json" specific-use="{&#34;type&#34;:&#34;Point&#34;,&#34;coordinates&#34;:[-98.184930,30.226480]}" id="NCID0ESLDI" xlink:type="simple">30.22648°N 98.18493°W</named-content></named-content>, 408 m, 03 Jun 2006 - 30 Jun 2006, E. G. Riley, et al. (UCR_ENT 00094264) (<named-content xmlns:xlink="http://www.w3.org/1999/xlink" content-type="dwc:institutional_code" xlink:type="simple">TAMU</named-content>).</p></tp:treatment-sec><tp:treatment-sec sec-type="diagnosis" id="SECID0E3LDI"><title>Diagnosis.</title><p>Recognized among species of <italic><tp:taxon-name><tp:taxon-name-part taxon-name-part-type="genus" reg="Nannocoris">Nannocoris</tp:taxon-name-part></tp:taxon-name></italic> by relatively short head, ovoid body and forewing shape, yellow costal and posterior claval margins, long setae on forewing veins, vertex gland opening on depression of pronotal collar, short, smoothly rounded vesica with less than one coil, apically bifurcating right paramere, and long and sigmoid anophoric process that reaches anteriorly to terga 5 or 6.</p></tp:treatment-sec><tp:treatment-sec sec-type="description" id="SECID0EJMDI"><title>Description.</title><p><bold>Male</bold> (Figure <xref ref-type="fig" rid="F6">6</xref>): macropterous, length: 1.16 mm; body ovoid. <bold>Coloration</bold>: general coloration light brown, with head yellowish brown, lighter colored anteriorly, scutellum and costal and posterior claval margins yellow, legs pale yellow (Figure <xref ref-type="fig" rid="F6">6</xref>). <bold>Surface and vestiture</bold>: forewing veins with long white setae, pronotum and head with dense, short, recumbent white setae. <bold>Structure: Head</bold>: moderately elongate, <abbrev xmlns:xlink="http://www.w3.org/1999/xlink" xlink:title="conjunctival appendage" id="ABBRID0E6MDI" xlink:type="simple">ca</abbrev>. as high as long, labium very slender, barely surpassing posterior margin of pronotal collar, eye small, ~1/6 of greatest head width. <bold>Thorax</bold>: opening of vertex gland medially on pronotal collar, opening large (Figure <xref ref-type="fig" rid="F6">6</xref>), forewing macropterous (Figure <xref ref-type="fig" rid="F6">6</xref>), costal margin slightly explanate, R1 straight, obliquely traversing cells <abbrev xmlns:xlink="http://www.w3.org/1999/xlink" xlink:title="subcostal cell" id="ABBRID0ENNDI" xlink:type="simple">scc</abbrev> and <abbrev xmlns:xlink="http://www.w3.org/1999/xlink" xlink:title="radial cell along costal margin 1" id="ABBRID0ERNDI" xlink:type="simple">rc1</abbrev>-<abbrev xmlns:xlink="http://www.w3.org/1999/xlink" xlink:title="radial cell along costal margin 2" id="ABBRID0EVNDI" xlink:type="simple">rc2</abbrev>, merging with <abbrev xmlns:xlink="http://www.w3.org/1999/xlink" xlink:title="subcostal vein" id="ABBRID0EZNDI" xlink:type="simple">Sc</abbrev> close to where R2 reaches wing margin, <abbrev xmlns:xlink="http://www.w3.org/1999/xlink" xlink:title="first anal vein of forewing" id="ABBRID0E4NDI" xlink:type="simple">An1</abbrev> almost reaching <abbrev xmlns:xlink="http://www.w3.org/1999/xlink" xlink:title="cubitus" id="ABBRID0EBODI" xlink:type="simple">Cu</abbrev>. <bold>Abdomen</bold>: tergum 8 slightly asymmetrical, transverse, right half slightly curved anteriad. <bold>Genitalia</bold> (Figure <xref ref-type="fig" rid="F7">7A, D</xref>): left laterotergite 9 long and slender, posteriad-oriented spine, right paramere with broad base and narrow, bifurcating apex, left paramere triangular, vesica forming smoothly rounded ¾ loop, anophoric process with anterior broad portion adjacent to tergum 8 and long, sigmoid process reaching anteriorly to approx. level of tergum 5 or 6.</p><p><bold>Female</bold>: Unknown.</p></tp:treatment-sec><tp:treatment-sec sec-type="etymology" id="SECID0EUODI"><title>Etymology.</title><p>Named for the long anophoric process that is unusually prominent among species of <italic><tp:taxon-name><tp:taxon-name-part taxon-name-part-type="genus" reg="Nannocoris">Nannocoris</tp:taxon-name-part></tp:taxon-name></italic>, especially in other species of the <italic>pricei</italic> species group.</p></tp:treatment-sec><tp:treatment-sec sec-type="notes" id="SECID0EDPDI"><title>Notes.</title><p>The holotype was collected using a flight intercept trap.</p></tp:treatment-sec><tp:treatment-sec sec-type="distribution" id="SECID0EIPDI"><title>Distribution.</title><p>Known only from Hays County in Texas.</p><fig id="F6" position="float" orientation="portrait"><label>Figure 6.</label><caption><p>Habitus images of <italic><tp:taxon-name><tp:taxon-name-part taxon-name-part-type="genus" reg="Nannocoris">Nannocoris</tp:taxon-name-part></tp:taxon-name></italic> spp. in dorsal and lateral views and close-ups of head and pronotum of males to document the unusual position of the vertex gland opening on the pronotal collar.</p></caption><graphic xmlns:xlink="http://www.w3.org/1999/xlink" xlink:href="zookeys-796-049-g006.jpg" position="float" orientation="portrait" xlink:type="simple" id="oo_242592.jpg"/></fig></tp:treatment-sec><tp:treatment-sec><!--Section generated to contain objects referenced in tp:taxon-treatment.--><fig id="F7" position="float" orientation="portrait"><label>Figure 7.</label><caption><p>Male and female genitalic features of <italic><tp:taxon-name><tp:taxon-name-part taxon-name-part-type="genus" reg="Nannocoris">Nannocoris</tp:taxon-name-part></tp:taxon-name></italic> spp. <bold>A–C</bold> Male abdomen: <bold>A</bold><italic><tp:taxon-name><tp:taxon-name-part taxon-name-part-type="genus" reg="Nannocoris">N.</tp:taxon-name-part><tp:taxon-name-part taxon-name-part-type="species" reg="anophorus">anophorus</tp:taxon-name-part></tp:taxon-name></italic> (UCR_ENT 00094264) <bold>B</bold><italic><tp:taxon-name><tp:taxon-name-part taxon-name-part-type="genus" reg="Nannocoris">N.</tp:taxon-name-part><tp:taxon-name-part taxon-name-part-type="species" reg="arenarius">arenarius</tp:taxon-name-part></tp:taxon-name></italic> (UCR_ENT 00124097) <bold>C</bold><italic><tp:taxon-name><tp:taxon-name-part taxon-name-part-type="genus" reg="Nannocoris">N.</tp:taxon-name-part><tp:taxon-name-part taxon-name-part-type="species" reg="brevipilus">brevipilus</tp:taxon-name-part></tp:taxon-name></italic> (UCR_ENT 00093425) <bold>D–F</bold> Male anophore with associated sclerites: <bold>D</bold><italic><tp:taxon-name><tp:taxon-name-part taxon-name-part-type="genus" reg="Nannocoris">N.</tp:taxon-name-part><tp:taxon-name-part taxon-name-part-type="species" reg="anophorus">anophorus</tp:taxon-name-part></tp:taxon-name></italic> (UCR_ENT 00094264) <bold>E</bold><italic><tp:taxon-name><tp:taxon-name-part taxon-name-part-type="genus" reg="Nannocoris">N.</tp:taxon-name-part><tp:taxon-name-part taxon-name-part-type="species" reg="arenarius">arenarius</tp:taxon-name-part></tp:taxon-name></italic> (UCR_ENT 00124097) <bold>F</bold><italic><tp:taxon-name><tp:taxon-name-part taxon-name-part-type="genus" reg="Nannocoris">N.</tp:taxon-name-part><tp:taxon-name-part taxon-name-part-type="species" reg="brevipilus">brevipilus</tp:taxon-name-part></tp:taxon-name></italic> (UCR_ENT 00094257) <bold>G</bold><italic><tp:taxon-name><tp:taxon-name-part taxon-name-part-type="genus" reg="Nannocoris">N.</tp:taxon-name-part><tp:taxon-name-part taxon-name-part-type="species" reg="arenarius">arenarius</tp:taxon-name-part></tp:taxon-name></italic>, female abdomen (UCR_ENT 00124095).</p></caption><graphic xmlns:xlink="http://www.w3.org/1999/xlink" xlink:href="zookeys-796-049-g007.jpg" position="float" orientation="portrait" xlink:type="simple" id="oo_242593.jpg"/></fig><fig id="F10" position="float" orientation="portrait"><label>Figure 10.</label><caption><p>Distribution records of <tp:taxon-name><tp:taxon-name-part taxon-name-part-type="family">Schizopteridae</tp:taxon-name-part></tp:taxon-name> in the United States and records of selected species from Mexico and Guatemala. Holotype localities of previously described species are indicated in yellow, records from the literature indicate as unfilled symbols, and records reported for the first time in this publication as filled blue or red symbols.</p></caption><graphic xmlns:xlink="http://www.w3.org/1999/xlink" xlink:href="zookeys-796-049-g010.jpg" position="float" orientation="portrait" xlink:type="simple" id="oo_242596.jpg"/></fig></tp:treatment-sec></tp:taxon-treatment>
