# Supplementary material for: Synopsis of Schizopteridae (Hemiptera, Heteroptera, Dipsocoromorpha) from the United States, with description of seven new species from the US and Mexico
Source: Zookeys. 2018 Nov 15;(796):49–82. doi: 10.3897/zookeys.796.24176 (PMC6250794; doi:10.3897/zookeys.796.24176)
Supplement: XML Treatment for Nannocoris arenarius [file zookeys.796.24176-treatment10.xml]

<!DOCTYPE tp:taxon-treatment
  PUBLIC "-//TaxonX//DTD Taxonomic Treatment Publishing DTD v0 20100105//EN" "tax-treatment-NSO.dtd">
<tp:taxon-treatment xmlns:tp="http://www.plazi.org/taxpub"><tp:treatment-meta><kwd-group><label>Taxon classification</label><kwd><named-content xmlns:xlink="http://www.w3.org/1999/xlink" content-type="kingdom">Animalia</named-content></kwd><kwd><named-content xmlns:xlink="http://www.w3.org/1999/xlink" content-type="order">Hemiptera</named-content></kwd><kwd><named-content xmlns:xlink="http://www.w3.org/1999/xlink" content-type="family">Schizopteridae</named-content></kwd></kwd-group><mixed-citation publication-type="journal"><person-group><name><surname>Weirauch</surname><given-names>Christiane</given-names></name><name><surname>Hoey-Chamberlain</surname><given-names>Rochelle</given-names></name><name><surname>Knyshov</surname><given-names>Alexander</given-names></name></person-group><article-title>Synopsis of <tp:taxon-name><tp:taxon-name-part taxon-name-part-type="family">Schizopteridae</tp:taxon-name-part></tp:taxon-name> (<tp:taxon-name><tp:taxon-name-part taxon-name-part-type="order">Hemiptera</tp:taxon-name-part></tp:taxon-name>, <tp:taxon-name><tp:taxon-name-part taxon-name-part-type="suborder">Heteroptera</tp:taxon-name-part></tp:taxon-name>, <tp:taxon-name><tp:taxon-name-part taxon-name-part-type="infraorder">Dipsocoromorpha</tp:taxon-name-part></tp:taxon-name>) from the United States, with description of seven new species from the US and Mexico</article-title><source>Zookeys</source><day>15</day><month>11</month><year>2018</year><volume>2018</volume><issue>796</issue><fpage>49</fpage><lpage>82</lpage><pub-id pub-id-type="doi">10.3897/zookeys.796.24176</pub-id></mixed-citation></tp:treatment-meta><tp:nomenclature><tp:taxon-name>
              <tp:taxon-name-part taxon-name-part-type="genus" reg="Nannocoris">Nannocoris</tp:taxon-name-part>
              <tp:taxon-name-part taxon-name-part-type="species" reg="arenarius">arenarius</tp:taxon-name-part>
            </tp:taxon-name><tp:taxon-authority>Blatchley</tp:taxon-authority><xref ref-type="fig" rid="F6">Figures 6</xref><xref ref-type="fig" rid="F7">, 7</xref><xref ref-type="fig" rid="F10">, 10</xref></tp:nomenclature><tp:treatment-sec sec-type="material" id="SECID0ESRDI"><title>Material.</title><p><bold><italic>Type material</italic>. Holotype</bold>: male: USA: Florida: Pinellas Co.: Dunedin, <named-content xmlns:xlink="http://www.w3.org/1999/xlink" content-type="dwc:verbatimCoordinates" xlink:type="simple"><named-content content-type="geo-json" specific-use="{&#34;type&#34;:&#34;Point&#34;,&#34;coordinates&#34;:[-82.771260,28.027000]}" id="NCID0EASDI" xlink:type="simple">28.027°N 82.77126°W</named-content></named-content>, Jan 4- Feb 16, W.S. Blatchley (<named-content xmlns:xlink="http://www.w3.org/1999/xlink" content-type="dwc:institutional_code" xlink:type="simple">PURC</named-content>). <bold>Paratypes</bold>: same data as holotype, 11 specimens.</p></tp:treatment-sec><tp:treatment-sec sec-type="Revised diagnosis" id="SECID0EMSDI"><title>Revised diagnosis.</title><p>Recognized among species of <italic><tp:taxon-name><tp:taxon-name-part taxon-name-part-type="genus" reg="Nannocoris">Nannocoris</tp:taxon-name-part></tp:taxon-name></italic> by relatively short head, ovoid body and forewing shape, yellow costal and posterior claval margins, short setae on forewing veins, vertex gland opening on depression of pronotal collar, short and thin, slightly sigmoid vesica, apically bifurcating right paramere, and relatively short s-shaped anophoric process with slender base that reaches anteriorly to tergum 7. Similar to <italic><tp:taxon-name><tp:taxon-name-part taxon-name-part-type="genus" reg="Nannocoris">N.</tp:taxon-name-part><tp:taxon-name-part taxon-name-part-type="species" reg="brevipilus">brevipilus</tp:taxon-name-part></tp:taxon-name></italic>, but distinguished by slender base of anophoric process.</p></tp:treatment-sec><tp:treatment-sec sec-type="description" id="SECID0EETDI"><title>Revised description.</title><p><bold>Male</bold> (Figure <xref ref-type="fig" rid="F6">6</xref>): submacropterous, length: 1.04–1.09 mm, body broadly ovate. <bold>Coloration</bold>: general coloration light brown, with head somewhat lighter, scutellum and costal and posterior claval margins yellow, legs pale yellow with basal ¾ of femora light brown (Figure <xref ref-type="fig" rid="F6">6</xref>). <bold>Surface and vestiture</bold>: head, pronotum and forewing veins with dense, short, recumbent white setae. <bold>Structure: Head</bold>: moderately elongate, slightly longer than high, labium very slender, reaching to approx. mid coxa, eye small, ~1/6 of greatest head width. <bold>Thorax</bold>: opening of vertex gland medially on pronotal collar, opening large (Figure <xref ref-type="fig" rid="F6">6</xref>); forewing submacropterous (Figure <xref ref-type="fig" rid="F6">6</xref>), costal margin slightly explanate, R1 sinuously traversing cells <abbrev xmlns:xlink="http://www.w3.org/1999/xlink" xlink:title="subcostal cell" id="ABBRID0EEUDI" xlink:type="simple">scc</abbrev> and <abbrev xmlns:xlink="http://www.w3.org/1999/xlink" xlink:title="radial cell along costal margin 1" id="ABBRID0EIUDI" xlink:type="simple">rc1</abbrev>-<abbrev xmlns:xlink="http://www.w3.org/1999/xlink" xlink:title="radial cell along costal margin 2" id="ABBRID0EMUDI" xlink:type="simple">rc2</abbrev>, merging with <abbrev xmlns:xlink="http://www.w3.org/1999/xlink" xlink:title="subcostal vein" id="ABBRID0EQUDI" xlink:type="simple">Sc</abbrev> proximal to R2 reaching wing margin. <bold>Abdomen</bold>: tergum 8 strongly asymmetrical, much wider in left half, right half narrow and curved anteriad. <bold>Genitalia</bold> (Figure <xref ref-type="fig" rid="F7">7B, E</xref>): left laterotergite 9 relatively short, laterad-oriented spine, right paramere with narrow, bifurcating apex, left paramere elongate-triangular, vesica sinuous, not forming loop, anophoric process with anterior broad portion adjacent to tergum 8 and s-shaped process reaching anteriorly to posterior margin of tergum 7, base of s-shaped process slender.</p><p><bold>Female</bold> (Figure <xref ref-type="fig" rid="F6">6</xref>): similar to male, length: 1.00–1.02 mm. <bold>Genitalia</bold>: as in Figure <xref ref-type="fig" rid="F7">7G</xref>.</p><fig id="F7" position="float" orientation="portrait"><label>Figure 7.</label><caption><p>Male and female genitalic features of <italic><tp:taxon-name><tp:taxon-name-part taxon-name-part-type="genus" reg="Nannocoris">Nannocoris</tp:taxon-name-part></tp:taxon-name></italic> spp. <bold>A–C</bold> Male abdomen: <bold>A</bold><italic><tp:taxon-name><tp:taxon-name-part taxon-name-part-type="genus" reg="Nannocoris">N.</tp:taxon-name-part><tp:taxon-name-part taxon-name-part-type="species" reg="anophorus">anophorus</tp:taxon-name-part></tp:taxon-name></italic> (UCR_ENT 00094264) <bold>B</bold><italic><tp:taxon-name><tp:taxon-name-part taxon-name-part-type="genus" reg="Nannocoris">N.</tp:taxon-name-part><tp:taxon-name-part taxon-name-part-type="species" reg="arenarius">arenarius</tp:taxon-name-part></tp:taxon-name></italic> (UCR_ENT 00124097) <bold>C</bold><italic><tp:taxon-name><tp:taxon-name-part taxon-name-part-type="genus" reg="Nannocoris">N.</tp:taxon-name-part><tp:taxon-name-part taxon-name-part-type="species" reg="brevipilus">brevipilus</tp:taxon-name-part></tp:taxon-name></italic> (UCR_ENT 00093425) <bold>D–F</bold> Male anophore with associated sclerites: <bold>D</bold><italic><tp:taxon-name><tp:taxon-name-part taxon-name-part-type="genus" reg="Nannocoris">N.</tp:taxon-name-part><tp:taxon-name-part taxon-name-part-type="species" reg="anophorus">anophorus</tp:taxon-name-part></tp:taxon-name></italic> (UCR_ENT 00094264) <bold>E</bold><italic><tp:taxon-name><tp:taxon-name-part taxon-name-part-type="genus" reg="Nannocoris">N.</tp:taxon-name-part><tp:taxon-name-part taxon-name-part-type="species" reg="arenarius">arenarius</tp:taxon-name-part></tp:taxon-name></italic> (UCR_ENT 00124097) <bold>F</bold><italic><tp:taxon-name><tp:taxon-name-part taxon-name-part-type="genus" reg="Nannocoris">N.</tp:taxon-name-part><tp:taxon-name-part taxon-name-part-type="species" reg="brevipilus">brevipilus</tp:taxon-name-part></tp:taxon-name></italic> (UCR_ENT 00094257) <bold>G</bold><italic><tp:taxon-name><tp:taxon-name-part taxon-name-part-type="genus" reg="Nannocoris">N.</tp:taxon-name-part><tp:taxon-name-part taxon-name-part-type="species" reg="arenarius">arenarius</tp:taxon-name-part></tp:taxon-name></italic>, female abdomen (UCR_ENT 00124095).</p></caption><graphic xmlns:xlink="http://www.w3.org/1999/xlink" xlink:href="zookeys-796-049-g007.jpg" position="float" orientation="portrait" xlink:type="simple" id="oo_242593.jpg"/></fig></tp:treatment-sec><tp:treatment-sec sec-type="notes" id="SECID0E4YDI"><title>Notes.</title><p>Specimens have been collected from leaf litter associated with <italic><tp:taxon-name><tp:taxon-name-part taxon-name-part-type="genus" reg="Quercus">Quercus</tp:taxon-name-part><tp:taxon-name-part taxon-name-part-type="species" reg="myrtifolia">myrtifolia</tp:taxon-name-part></tp:taxon-name></italic> Wild, <italic><tp:taxon-name><tp:taxon-name-part taxon-name-part-type="genus" reg="Quercus">Quercus</tp:taxon-name-part><tp:taxon-name-part taxon-name-part-type="species" reg="chapmanii">chapmanii</tp:taxon-name-part></tp:taxon-name></italic> Sarg, and <italic><tp:taxon-name><tp:taxon-name-part taxon-name-part-type="genus" reg="Panicum">Panicum</tp:taxon-name-part></tp:taxon-name></italic> grass; berleseate of dried cattle manure; and flight intercept traps.</p></tp:treatment-sec><tp:treatment-sec sec-type="distribution" id="SECID0EA1DI"><title>Distribution.</title><p>Specimens examined by us are from Highlands, Pinellas, and Polk Counties in Florida, including specimens collected at the type locality. Specimens from Georgia, North Carolina, and Virginia deposited at <named-content xmlns:xlink="http://www.w3.org/1999/xlink" content-type="dwc:institutional_code" xlink:type="simple">NCSU</named-content> and <named-content xmlns:xlink="http://www.w3.org/1999/xlink" content-type="dwc:institutional_code" xlink:type="simple">VMNH</named-content> were identified as <italic><tp:taxon-name><tp:taxon-name-part taxon-name-part-type="genus" reg="Nannocoris">N.</tp:taxon-name-part><tp:taxon-name-part taxon-name-part-type="species" reg="arenarius">arenarius</tp:taxon-name-part></tp:taxon-name></italic> by Robert L. Blinn, Richard L. Hoffman, and Steven L. Roble. <italic><tp:taxon-name><tp:taxon-name-part taxon-name-part-type="genus" reg="Nannocoris">Nannocoris</tp:taxon-name-part><tp:taxon-name-part taxon-name-part-type="species" reg="anophorus">anophorus</tp:taxon-name-part></tp:taxon-name></italic> and <italic><tp:taxon-name><tp:taxon-name-part taxon-name-part-type="genus" reg="Nannocoris">Nannocoris</tp:taxon-name-part><tp:taxon-name-part taxon-name-part-type="species" reg="brevipilus">brevipilus</tp:taxon-name-part></tp:taxon-name></italic> are currently known only from Texas; the male illustrated by Hoffman et al. (2006) is submacropterous. We therefore assume that the specimens from Georgia, North Carolina, and Virginia are <italic><tp:taxon-name><tp:taxon-name-part taxon-name-part-type="genus" reg="Nannocoris">N.</tp:taxon-name-part><tp:taxon-name-part taxon-name-part-type="species" reg="arenarius">arenarius</tp:taxon-name-part></tp:taxon-name></italic>, but male genitalic structures should be examined to confirm this hypothesis.</p></tp:treatment-sec><tp:treatment-sec sec-type="material" id="SECID0E52DI"><title>Other material examined.</title><p>USA: Florida: Highlands Co.: Lake Placid, Archbold Biological Station, <named-content xmlns:xlink="http://www.w3.org/1999/xlink" content-type="dwc:verbatimCoordinates" xlink:type="simple"><named-content content-type="geo-json" specific-use="{&#34;type&#34;:&#34;Point&#34;,&#34;coordinates&#34;:[-81.337000,27.188000]}" id="NCID0EH3DI" xlink:type="simple">27.188°N 81.337°W</named-content></named-content>, 03 Feb 1984, M. Deyrup, 2 females (UCR_ENT 00124094, UCR_ENT 00124095), 1 male (UCR_ENT 00124097) (<named-content xmlns:xlink="http://www.w3.org/1999/xlink" content-type="dwc:institutional_code" xlink:type="simple">ABS</named-content>); 01 Feb 1986, M. Deyrup, 1 female (UCR_ENT 00124096) (<named-content xmlns:xlink="http://www.w3.org/1999/xlink" content-type="dwc:institutional_code" xlink:type="simple">ABS</named-content>). Pinellas Co.: Dunedin, <named-content xmlns:xlink="http://www.w3.org/1999/xlink" content-type="dwc:verbatimCoordinates" xlink:type="simple"><named-content content-type="geo-json" specific-use="{&#34;type&#34;:&#34;Point&#34;,&#34;coordinates&#34;:[-82.000000,28.000000]}" id="NCID0EZ3DI" xlink:type="simple">28°N 82°W</named-content></named-content>, Dec 1929 - Apr 1930, W. S. Blatchley, 1 male (UCR_ENT 00120010) (<named-content xmlns:xlink="http://www.w3.org/1999/xlink" content-type="dwc:institutional_code" xlink:type="simple">NHMUK</named-content>). Polk Co.: Lake Wales Ridge Forest, <named-content xmlns:xlink="http://www.w3.org/1999/xlink" content-type="dwc:verbatimCoordinates" xlink:type="simple"><named-content content-type="geo-json" specific-use="{&#34;type&#34;:&#34;Point&#34;,&#34;coordinates&#34;:[-81.394550,27.663880]}" id="NCID0EG4DI" xlink:type="simple">27.66388°N 81.39455°W</named-content></named-content>, 16 Jul 2009, H. Otte, M. Deyrup, N. Deyrup, 1 female (UCR_ENT 00124093) (<named-content xmlns:xlink="http://www.w3.org/1999/xlink" content-type="dwc:institutional_code" xlink:type="simple">ABS</named-content>). Georgia: Bryan Co.: no specific locality, <named-content xmlns:xlink="http://www.w3.org/1999/xlink" content-type="dwc:verbatimCoordinates" xlink:type="simple"><named-content content-type="geo-json" specific-use="{&#34;type&#34;:&#34;Point&#34;,&#34;coordinates&#34;:[-82.900080,32.165620]}" id="NCID0ET4DI" xlink:type="simple">32.16562°N 82.90008°W</named-content></named-content>, 17 Sep 1974, R. Beshear, 1 female (<named-content xmlns:xlink="http://www.w3.org/1999/xlink" content-type="dwc:institutional_code" xlink:type="simple">USNM</named-content>).</p></tp:treatment-sec><tp:treatment-sec sec-type="Specimens databased from other collections (not examined by us)" id="SECID0E44DI"><title>Specimens databased from other collections (not examined by us).</title><p>North Carolina: Davidson Co.: Davidson, <named-content xmlns:xlink="http://www.w3.org/1999/xlink" content-type="dwc:verbatimCoordinates" xlink:type="simple"><named-content content-type="geo-json" specific-use="{&#34;type&#34;:&#34;Point&#34;,&#34;coordinates&#34;:[-80.187800,35.772240]}" id="NCID0EG5DI" xlink:type="simple">35.77224°N 80.1878°W</named-content></named-content>, 11 Jul 1976, T. Daggy, 75 males (NCSU_ENT 00216994-NCSU_ENT 00216998) (<named-content xmlns:xlink="http://www.w3.org/1999/xlink" content-type="dwc:institutional_code" xlink:type="simple">NCSU</named-content>). Mecklenburg Co.: Davidson College, Davidson, <named-content xmlns:xlink="http://www.w3.org/1999/xlink" content-type="dwc:verbatimCoordinates" xlink:type="simple"><named-content content-type="geo-json" specific-use="{&#34;type&#34;:&#34;Point&#34;,&#34;coordinates&#34;:[-80.846780,35.501730]}" id="NCID0ET5DI" xlink:type="simple">35.50173°N 80.84678°W</named-content></named-content>, 839 m, 11 Nov 1955, T. Daggy, 5 males (<named-content xmlns:xlink="http://www.w3.org/1999/xlink" content-type="dwc:institutional_code" xlink:type="simple">NCSU</named-content>). Virginia: Suffolk Co.: South Quay pine barrens, “100 m north of the canal”, <abbrev xmlns:xlink="http://www.w3.org/1999/xlink" xlink:title="conjunctival appendage" id="ABBRID0E45DI" xlink:type="simple">ca</abbrev>. 13 km S of Franklin, <named-content xmlns:xlink="http://www.w3.org/1999/xlink" content-type="dwc:verbatimCoordinates" xlink:type="simple"><named-content content-type="geo-json" specific-use="{&#34;type&#34;:&#34;Point&#34;,&#34;coordinates&#34;:[-76.908580,36.558430]}" id="NCID0EE6DI" xlink:type="simple">36.55843°N 76.90858°W</named-content></named-content>, 02 Jul 2003 - 06 Aug 2003, S.M. Roble, 2 males, 1 female (<named-content xmlns:xlink="http://www.w3.org/1999/xlink" content-type="dwc:institutional_code" xlink:type="simple">VMNH</named-content>); 06 Aug 2003 - 13 Sep 2003, S.M. Roble, 2 males (<named-content xmlns:xlink="http://www.w3.org/1999/xlink" content-type="dwc:institutional_code" xlink:type="simple">VMNH</named-content>).</p></tp:treatment-sec><tp:treatment-sec><!--Section generated to contain objects referenced in tp:taxon-treatment.--><fig id="F6" position="float" orientation="portrait"><label>Figure 6.</label><caption><p>Habitus images of <italic><tp:taxon-name><tp:taxon-name-part taxon-name-part-type="genus" reg="Nannocoris">Nannocoris</tp:taxon-name-part></tp:taxon-name></italic> spp. in dorsal and lateral views and close-ups of head and pronotum of males to document the unusual position of the vertex gland opening on the pronotal collar.</p></caption><graphic xmlns:xlink="http://www.w3.org/1999/xlink" xlink:href="zookeys-796-049-g006.jpg" position="float" orientation="portrait" xlink:type="simple" id="oo_242592.jpg"/></fig><fig id="F10" position="float" orientation="portrait"><label>Figure 10.</label><caption><p>Distribution records of <tp:taxon-name><tp:taxon-name-part taxon-name-part-type="family">Schizopteridae</tp:taxon-name-part></tp:taxon-name> in the United States and records of selected species from Mexico and Guatemala. Holotype localities of previously described species are indicated in yellow, records from the literature indicate as unfilled symbols, and records reported for the first time in this publication as filled blue or red symbols.</p></caption><graphic xmlns:xlink="http://www.w3.org/1999/xlink" xlink:href="zookeys-796-049-g010.jpg" position="float" orientation="portrait" xlink:type="simple" id="oo_242596.jpg"/></fig></tp:treatment-sec></tp:taxon-treatment>
