# Supplementary material for: Synopsis of Schizopteridae (Hemiptera, Heteroptera, Dipsocoromorpha) from the United States, with description of seven new species from the US and Mexico
Source: Zookeys. 2018 Nov 15;(796):49–82. doi: 10.3897/zookeys.796.24176 (PMC6250794; doi:10.3897/zookeys.796.24176)
Supplement: XML Treatment for Nannocoris brevipilus [file zookeys.796.24176-treatment11.xml]

<!DOCTYPE tp:taxon-treatment
  PUBLIC "-//TaxonX//DTD Taxonomic Treatment Publishing DTD v0 20100105//EN" "tax-treatment-NSO.dtd">
<tp:taxon-treatment xmlns:tp="http://www.plazi.org/taxpub"><tp:treatment-meta><kwd-group><label>Taxon classification</label><kwd><named-content xmlns:xlink="http://www.w3.org/1999/xlink" content-type="kingdom">Animalia</named-content></kwd><kwd><named-content xmlns:xlink="http://www.w3.org/1999/xlink" content-type="order">Hemiptera</named-content></kwd><kwd><named-content xmlns:xlink="http://www.w3.org/1999/xlink" content-type="family">Schizopteridae</named-content></kwd></kwd-group><mixed-citation publication-type="journal"><person-group><name><surname>Weirauch</surname><given-names>Christiane</given-names></name><name><surname>Hoey-Chamberlain</surname><given-names>Rochelle</given-names></name><name><surname>Knyshov</surname><given-names>Alexander</given-names></name></person-group><article-title>Synopsis of <tp:taxon-name><tp:taxon-name-part taxon-name-part-type="family">Schizopteridae</tp:taxon-name-part></tp:taxon-name> (<tp:taxon-name><tp:taxon-name-part taxon-name-part-type="order">Hemiptera</tp:taxon-name-part></tp:taxon-name>, <tp:taxon-name><tp:taxon-name-part taxon-name-part-type="suborder">Heteroptera</tp:taxon-name-part></tp:taxon-name>, <tp:taxon-name><tp:taxon-name-part taxon-name-part-type="infraorder">Dipsocoromorpha</tp:taxon-name-part></tp:taxon-name>) from the United States, with description of seven new species from the US and Mexico</article-title><source>Zookeys</source><day>15</day><month>11</month><year>2018</year><volume>2018</volume><issue>796</issue><fpage>49</fpage><lpage>82</lpage><pub-id pub-id-type="doi">10.3897/zookeys.796.24176</pub-id></mixed-citation></tp:treatment-meta><tp:nomenclature><tp:taxon-name>
              <tp:taxon-name-part taxon-name-part-type="genus" reg="Nannocoris">Nannocoris</tp:taxon-name-part>
              <tp:taxon-name-part taxon-name-part-type="species" reg="brevipilus">brevipilus</tp:taxon-name-part>
              <object-id xmlns:xlink="http://www.w3.org/1999/xlink" content-type="zoobank" xlink:type="simple">http://zoobank.org/D041EB3E-C766-4297-AEBF-9853DFF975A2</object-id>
            </tp:taxon-name><tp:taxon-status xmlns:xlink="http://www.w3.org/1999/xlink" xlink:type="simple">sp. n.</tp:taxon-status><xref ref-type="fig" rid="F6">Figures 6</xref><xref ref-type="fig" rid="F7">, 7</xref><xref ref-type="fig" rid="F10">, 10</xref></tp:nomenclature><tp:treatment-sec sec-type="material" id="SECID0EIBAK"><title>Material.</title><p><bold><italic>Type material</italic>. Holotype</bold>: male: USA: Texas: Sabine Co.: Beech Bottom, 9 mi E Hemphill, <named-content xmlns:xlink="http://www.w3.org/1999/xlink" content-type="dwc:verbatimCoordinates" xlink:type="simple"><named-content content-type="geo-json" specific-use="{&#34;type&#34;:&#34;Point&#34;,&#34;coordinates&#34;:[-93.704550,31.382260]}" id="NCID0EWBAK" xlink:type="simple">31.38226°N 93.70455°W</named-content></named-content>, 05 Jun 1989 - 17 Jun 1989, R. Anderson &amp; E. Morris (UCR_ENT 00094257) (<named-content xmlns:xlink="http://www.w3.org/1999/xlink" content-type="dwc:institutional_code" xlink:type="simple">TAMU</named-content>). Paratype: USA: Texas: Angelina Co.: Angelina Nat’l. Forest <abbrev xmlns:xlink="http://www.w3.org/1999/xlink" xlink:title="conjunctival appendage" id="ABBRID0EACAK" xlink:type="simple">ca</abbrev>. 3 mi. NE Rockland, <named-content xmlns:xlink="http://www.w3.org/1999/xlink" content-type="dwc:verbatimCoordinates" xlink:type="simple"><named-content content-type="geo-json" specific-use="{&#34;type&#34;:&#34;Point&#34;,&#34;coordinates&#34;:[-94.368330,31.055280]}" id="NCID0EHCAK" xlink:type="simple">31.05528°N 94.36833°W</named-content></named-content>, 02 May 1996 – 16 May 1996, Clarke, Menard, &amp; Riley, 1 male (UCR_ENT 00093425) (<named-content xmlns:xlink="http://www.w3.org/1999/xlink" content-type="dwc:institutional_code" xlink:type="simple">TAMU</named-content>).</p></tp:treatment-sec><tp:treatment-sec sec-type="diagnosis" id="SECID0ERCAK"><title>Diagnosis.</title><p>Recognized among species of <italic><tp:taxon-name><tp:taxon-name-part taxon-name-part-type="genus" reg="Nannocoris">Nannocoris</tp:taxon-name-part></tp:taxon-name></italic> by relatively short head, ovoid body and forewing shape, yellow costal and posterior claval margins, short setae on forewing veins, vertex gland opening on depression of pronotal collar, short and thin, slightly sigmoid vesica, apically bifurcating right paramere, and relatively short s-shaped anophoric process with slender base that reaches anteriorly to tergum 7. Similar to <italic><tp:taxon-name><tp:taxon-name-part taxon-name-part-type="genus" reg="Nannocoris">N.</tp:taxon-name-part><tp:taxon-name-part taxon-name-part-type="species" reg="brevipilus">brevipilus</tp:taxon-name-part></tp:taxon-name></italic>, but distinguished by slender base of anophoric process.</p></tp:treatment-sec><tp:treatment-sec sec-type="description" id="SECID0EJDAK"><title>Description.</title><p><bold>Male</bold> (Figure <xref ref-type="fig" rid="F6">6</xref>): submacropterous, length: 1.04–1.09 mm, body broadly ovate. <bold>Coloration</bold>: general coloration light brown, head somewhat lighter, scutellum and costal and posterior claval margins yellow, legs pale yellow with basal ¾ of femora light brown (Figure <xref ref-type="fig" rid="F6">6</xref>). <bold>Surface and vestiture</bold>: head, pronotum and forewing veins with dense, short, recumbent white setae. <bold>Structure: Head</bold>: moderately elongate, slightly longer than high, labium very slender, reaching to <abbrev xmlns:xlink="http://www.w3.org/1999/xlink" xlink:title="conjunctival appendage" id="ABBRID0E6DAK" xlink:type="simple">ca</abbrev>. midcoxa, eye small, ~1/6 of greatest head width. <bold>Thorax</bold>: opening of vertex gland medially on pronotal collar, opening large (Figure <xref ref-type="fig" rid="F6">6</xref>), forewing submacropterous (Figure <xref ref-type="fig" rid="F6">6</xref>), costal margin slightly explanate, R1 sinuously traversing cells <abbrev xmlns:xlink="http://www.w3.org/1999/xlink" xlink:title="subcostal cell" id="ABBRID0EPEAK" xlink:type="simple">scc</abbrev> and <abbrev xmlns:xlink="http://www.w3.org/1999/xlink" xlink:title="radial cell along costal margin 1" id="ABBRID0ETEAK" xlink:type="simple">rc1</abbrev>-<abbrev xmlns:xlink="http://www.w3.org/1999/xlink" xlink:title="radial cell along costal margin 2" id="ABBRID0EXEAK" xlink:type="simple">rc2</abbrev>, merging with <abbrev xmlns:xlink="http://www.w3.org/1999/xlink" xlink:title="subcostal vein" id="ABBRID0E2EAK" xlink:type="simple">Sc</abbrev> proximal to R2 reaching wing margin. <bold>Abdomen</bold>: tergum 8 strongly asymmetrical, much wider in left half, right half narrow and curved anteriad. <bold>Genitalia</bold> (Figure <xref ref-type="fig" rid="F7">7B, E</xref>): left laterotergite 9 relatively short, laterad-oriented spine, right paramere with narrow, bifurcating apex, left paramere elongate triangular, vesica sinuous, not forming loop, anophoric process with anterior broad portion adjacent to tergum 8 and s-shaped process reaching anteriorly to posterior margin of tergum 7, base of s-shaped process slender.</p><p><bold>Female</bold> (Figure <xref ref-type="fig" rid="F6">6</xref>): similar to male, length: 1.11–1.23 mm, shorter and more ovoid than male, yellow borders of costal and claval margin less pronounced, forewings shorter.</p></tp:treatment-sec><tp:treatment-sec sec-type="etymology" id="SECID0EPFAK"><title>Etymology.</title><p>Named for the short vestiture on the wings that distinguishes this species from the second species occurring in Texas, <italic><tp:taxon-name><tp:taxon-name-part taxon-name-part-type="genus" reg="Nannocoris">N.</tp:taxon-name-part><tp:taxon-name-part taxon-name-part-type="species" reg="anophorus">anophorus</tp:taxon-name-part></tp:taxon-name></italic>; a combination of the Latin <italic>brevis</italic> (short) and <italic>pilus</italic> (hair).</p></tp:treatment-sec><tp:treatment-sec sec-type="notes" id="SECID0EEGAK"><title>Notes.</title><p>We treat a series of female specimens collected in Bastrop County as conspecific with <italic><tp:taxon-name><tp:taxon-name-part taxon-name-part-type="genus" reg="Nannocoris">N.</tp:taxon-name-part><tp:taxon-name-part taxon-name-part-type="species" reg="brevipilus">brevipilus</tp:taxon-name-part></tp:taxon-name></italic>. We refrain from treating these specimens as paratypes, because no syntopic males are available and females of <italic><tp:taxon-name><tp:taxon-name-part taxon-name-part-type="genus" reg="Nannocoris">N.</tp:taxon-name-part><tp:taxon-name-part taxon-name-part-type="species" reg="anophorus">anophorus</tp:taxon-name-part></tp:taxon-name></italic> are unknown. We argue that these specimens are unlikely to be conspecific with <italic><tp:taxon-name><tp:taxon-name-part taxon-name-part-type="genus" reg="Nannocoris">N.</tp:taxon-name-part><tp:taxon-name-part taxon-name-part-type="species" reg="anophorus">anophorus</tp:taxon-name-part></tp:taxon-name></italic> because of the short vestiture, but we cannot exclude the possibility that they are females of a yet undiscovered species of <italic><tp:taxon-name><tp:taxon-name-part taxon-name-part-type="genus" reg="Nannocoris">Nannocoris</tp:taxon-name-part></tp:taxon-name></italic>.</p><p>Males were collected using pitfall and flight intercept traps, females with Berlese extraction.</p></tp:treatment-sec><tp:treatment-sec sec-type="distribution" id="SECID0ETHAK"><title>Distribution.</title><p>Known from Angelina, Bastrop, and Sabine Counties in Texas.</p></tp:treatment-sec><tp:treatment-sec sec-type="material" id="SECID0EYHAK"><title>Other material examined.</title><p>USA: Texas: Bastrop Co.: Bastrop State Park, <named-content xmlns:xlink="http://www.w3.org/1999/xlink" content-type="dwc:verbatimCoordinates" xlink:type="simple"><named-content content-type="geo-json" specific-use="{&#34;type&#34;:&#34;Point&#34;,&#34;coordinates&#34;:[-97.260560,30.112220]}" id="NCID0EBIAK" xlink:type="simple">30.11222°N 97.26056°W</named-content></named-content>, 11 Mar 1995, R. Wharton, 6 females (UCR_ENT 00094250-UCR_ENT 00094255), 1 female (UCR_ENT 00094256) (<named-content xmlns:xlink="http://www.w3.org/1999/xlink" content-type="dwc:institutional_code" xlink:type="simple">TAMU</named-content>).</p></tp:treatment-sec><tp:treatment-sec><!--Section generated to contain objects referenced in tp:taxon-treatment.--><fig id="F6" position="float" orientation="portrait"><label>Figure 6.</label><caption><p>Habitus images of <italic><tp:taxon-name><tp:taxon-name-part taxon-name-part-type="genus" reg="Nannocoris">Nannocoris</tp:taxon-name-part></tp:taxon-name></italic> spp. in dorsal and lateral views and close-ups of head and pronotum of males to document the unusual position of the vertex gland opening on the pronotal collar.</p></caption><graphic xmlns:xlink="http://www.w3.org/1999/xlink" xlink:href="zookeys-796-049-g006.jpg" position="float" orientation="portrait" xlink:type="simple" id="oo_242592.jpg"/></fig><fig id="F7" position="float" orientation="portrait"><label>Figure 7.</label><caption><p>Male and female genitalic features of <italic><tp:taxon-name><tp:taxon-name-part taxon-name-part-type="genus" reg="Nannocoris">Nannocoris</tp:taxon-name-part></tp:taxon-name></italic> spp. <bold>A–C</bold> Male abdomen: <bold>A</bold><italic><tp:taxon-name><tp:taxon-name-part taxon-name-part-type="genus" reg="Nannocoris">N.</tp:taxon-name-part><tp:taxon-name-part taxon-name-part-type="species" reg="anophorus">anophorus</tp:taxon-name-part></tp:taxon-name></italic> (UCR_ENT 00094264) <bold>B</bold><italic><tp:taxon-name><tp:taxon-name-part taxon-name-part-type="genus" reg="Nannocoris">N.</tp:taxon-name-part><tp:taxon-name-part taxon-name-part-type="species" reg="arenarius">arenarius</tp:taxon-name-part></tp:taxon-name></italic> (UCR_ENT 00124097) <bold>C</bold><italic><tp:taxon-name><tp:taxon-name-part taxon-name-part-type="genus" reg="Nannocoris">N.</tp:taxon-name-part><tp:taxon-name-part taxon-name-part-type="species" reg="brevipilus">brevipilus</tp:taxon-name-part></tp:taxon-name></italic> (UCR_ENT 00093425) <bold>D–F</bold> Male anophore with associated sclerites: <bold>D</bold><italic><tp:taxon-name><tp:taxon-name-part taxon-name-part-type="genus" reg="Nannocoris">N.</tp:taxon-name-part><tp:taxon-name-part taxon-name-part-type="species" reg="anophorus">anophorus</tp:taxon-name-part></tp:taxon-name></italic> (UCR_ENT 00094264) <bold>E</bold><italic><tp:taxon-name><tp:taxon-name-part taxon-name-part-type="genus" reg="Nannocoris">N.</tp:taxon-name-part><tp:taxon-name-part taxon-name-part-type="species" reg="arenarius">arenarius</tp:taxon-name-part></tp:taxon-name></italic> (UCR_ENT 00124097) <bold>F</bold><italic><tp:taxon-name><tp:taxon-name-part taxon-name-part-type="genus" reg="Nannocoris">N.</tp:taxon-name-part><tp:taxon-name-part taxon-name-part-type="species" reg="brevipilus">brevipilus</tp:taxon-name-part></tp:taxon-name></italic> (UCR_ENT 00094257) <bold>G</bold><italic><tp:taxon-name><tp:taxon-name-part taxon-name-part-type="genus" reg="Nannocoris">N.</tp:taxon-name-part><tp:taxon-name-part taxon-name-part-type="species" reg="arenarius">arenarius</tp:taxon-name-part></tp:taxon-name></italic>, female abdomen (UCR_ENT 00124095).</p></caption><graphic xmlns:xlink="http://www.w3.org/1999/xlink" xlink:href="zookeys-796-049-g007.jpg" position="float" orientation="portrait" xlink:type="simple" id="oo_242593.jpg"/></fig><fig id="F10" position="float" orientation="portrait"><label>Figure 10.</label><caption><p>Distribution records of <tp:taxon-name><tp:taxon-name-part taxon-name-part-type="family">Schizopteridae</tp:taxon-name-part></tp:taxon-name> in the United States and records of selected species from Mexico and Guatemala. Holotype localities of previously described species are indicated in yellow, records from the literature indicate as unfilled symbols, and records reported for the first time in this publication as filled blue or red symbols.</p></caption><graphic xmlns:xlink="http://www.w3.org/1999/xlink" xlink:href="zookeys-796-049-g010.jpg" position="float" orientation="portrait" xlink:type="simple" id="oo_242596.jpg"/></fig></tp:treatment-sec></tp:taxon-treatment>
