# Supplementary material for: Synopsis of Schizopteridae (Hemiptera, Heteroptera, Dipsocoromorpha) from the United States, with description of seven new species from the US and Mexico
Source: Zookeys. 2018 Nov 15;(796):49–82. doi: 10.3897/zookeys.796.24176 (PMC6250794; doi:10.3897/zookeys.796.24176)
Supplement: XML Treatment for Schizoptera bispina [file zookeys.796.24176-treatment12.xml]

<!DOCTYPE tp:taxon-treatment
  PUBLIC "-//TaxonX//DTD Taxonomic Treatment Publishing DTD v0 20100105//EN" "tax-treatment-NSO.dtd">
<tp:taxon-treatment xmlns:tp="http://www.plazi.org/taxpub"><tp:treatment-meta><kwd-group><label>Taxon classification</label><kwd><named-content xmlns:xlink="http://www.w3.org/1999/xlink" content-type="kingdom">Animalia</named-content></kwd><kwd><named-content xmlns:xlink="http://www.w3.org/1999/xlink" content-type="order">Hemiptera</named-content></kwd><kwd><named-content xmlns:xlink="http://www.w3.org/1999/xlink" content-type="family">Schizopteridae</named-content></kwd></kwd-group><mixed-citation publication-type="journal"><person-group><name><surname>Weirauch</surname><given-names>Christiane</given-names></name><name><surname>Hoey-Chamberlain</surname><given-names>Rochelle</given-names></name><name><surname>Knyshov</surname><given-names>Alexander</given-names></name></person-group><article-title>Synopsis of <tp:taxon-name><tp:taxon-name-part taxon-name-part-type="family">Schizopteridae</tp:taxon-name-part></tp:taxon-name> (<tp:taxon-name><tp:taxon-name-part taxon-name-part-type="order">Hemiptera</tp:taxon-name-part></tp:taxon-name>, <tp:taxon-name><tp:taxon-name-part taxon-name-part-type="suborder">Heteroptera</tp:taxon-name-part></tp:taxon-name>, <tp:taxon-name><tp:taxon-name-part taxon-name-part-type="infraorder">Dipsocoromorpha</tp:taxon-name-part></tp:taxon-name>) from the United States, with description of seven new species from the US and Mexico</article-title><source>Zookeys</source><day>15</day><month>11</month><year>2018</year><volume>2018</volume><issue>796</issue><fpage>49</fpage><lpage>82</lpage><pub-id pub-id-type="doi">10.3897/zookeys.796.24176</pub-id></mixed-citation></tp:treatment-meta><tp:nomenclature><tp:taxon-name>
                <tp:taxon-name-part taxon-name-part-type="genus" reg="Schizoptera">Schizoptera</tp:taxon-name-part>
                <tp:taxon-name-part taxon-name-part-type="species" reg="bispina">bispina</tp:taxon-name-part>
              </tp:taxon-name><tp:taxon-authority>McAtee &amp; Malloch, 1925</tp:taxon-authority></tp:nomenclature><tp:treatment-sec sec-type="material" id="SECID0EHKAK"><title>Material.</title><p><bold><italic>Type material.</italic> Holotype</bold>: male: GUATEMALA: Alta Verapaz: Cacao Trece Aguas, <named-content xmlns:xlink="http://www.w3.org/1999/xlink" content-type="dwc:verbatimCoordinates" xlink:type="simple"><named-content content-type="geo-json" specific-use="{&#34;type&#34;:&#34;Point&#34;,&#34;coordinates&#34;:[-89.750000,15.400000]}" id="NCID0EVKAK" xlink:type="simple">15.4°N 89.75°W</named-content></named-content>, 1906, Schwarz &amp; Barber (UCR_ENT 00028598) (<named-content xmlns:xlink="http://www.w3.org/1999/xlink" content-type="dwc:institutional_code" xlink:type="simple">USNM</named-content>).</p></tp:treatment-sec><tp:treatment-sec sec-type="Revised diagnosis" id="SECID0E6KAK"><title>Revised diagnosis.</title><p>Recognized among species of <tp:taxon-name><tp:taxon-name-part taxon-name-part-type="genus" reg="Schizoptera">Schizoptera</tp:taxon-name-part> (<tp:taxon-name-part taxon-name-part-type="subgenus" reg="Cantharocoris">Cantharocoris</tp:taxon-name-part>)</tp:taxon-name> by fairly uniformly light brown coloration and whitish membrane, broad and shallow posterior process on sternum 6, weakly asymmetrical subgenital plate with two small laterad-projecting slender and acute processes (Figure <xref ref-type="fig" rid="F9">9A</xref>), spine-like right conjunctival appendage and small left conjunctival appendage with three lobes (Figure <xref ref-type="fig" rid="F9">9C</xref>), long and curved right paramere with abruptly narrowed apex, roughly quadrate left paramere (Figure <xref ref-type="fig" rid="F9">9B</xref>), and looping vesica moderately slender with 2–3 coils (Figure <xref ref-type="fig" rid="F9">9B</xref>).</p></tp:treatment-sec><tp:treatment-sec sec-type="description" id="SECID0EAMAK"><title>Revised description.</title><p><bold>Male</bold> (Figure <xref ref-type="fig" rid="F8">8</xref>): macropterous, length: ~1.3 mm; body broadly ovate. <bold>Coloration</bold> (Figure <xref ref-type="fig" rid="F8">8</xref>): uniformly light brown except humeral angles and posterior margin of pronotum, costal margin, and scutellum laterally yellow, membrane largely white with narrow proximal boarder dark, vein only slightly darker, legs pale yellow (Figure <xref ref-type="fig" rid="F8">8</xref>). <bold>Surface and vestiture</bold>: relatively short and dense on head and pronotum, forewing veins with sparse, short setae. <bold>Structure: Head</bold>: triangular in frontal view, slightly wider than high (Figure <xref ref-type="fig" rid="F8">8</xref>), synthlipsis ~3 times width of eye. <bold>Thorax</bold>: posterior pronotal margin slightly sinuate, R1 distinct, <abbrev xmlns:xlink="http://www.w3.org/1999/xlink" xlink:title="discal cell 1" id="ABBRID0ECNAK" xlink:type="simple">dc1</abbrev> very slender, especially basally. <bold>Abdomen</bold>: sternum 6 with broad and shallow posterior process, subgenital plate weakly asymmetrical withtwosmall laterad projecting slender and acute processes (Figure <xref ref-type="fig" rid="F9">9A</xref>). <bold>Genitalia</bold> (Figure <xref ref-type="fig" rid="F9">9A–C</xref>): right conjunctival appendage spine-like, left conjunctival appendage small, with 3 lobes (Figure <xref ref-type="fig" rid="F9">9C</xref>), right paramere long and curved, with abruptly narrowed apex, left paramere roughly quadrate (Figure <xref ref-type="fig" rid="F9">9B</xref>), vesica looping, moderately slender, with 2–3 coils (Figure <xref ref-type="fig" rid="F9">9B</xref>).</p><p><bold>Female.</bold> One female specimen reported (but not illustrated) by <xref ref-type="bibr" rid="B2">Blatchley (1926)</xref> and not examined in our study.</p></tp:treatment-sec><tp:treatment-sec sec-type="notes" id="SECID0EIOAK"><title>Notes.</title><p><xref ref-type="bibr" rid="B23">McAtee and Malloch (1925)</xref> described this species from Guatemala based on a single male specimen. They mentioned the slightly yellowish humeral angle, dark color proximally across the membrane, and only slightly notched scutellar apex as characters distinguishing this species from <tp:taxon-name><tp:taxon-name-part taxon-name-part-type="genus" reg="Schizoptera">Schizoptera</tp:taxon-name-part> (<tp:taxon-name-part taxon-name-part-type="subgenus" reg="Cantharocoris">Cantharocoris</tp:taxon-name-part>) <tp:taxon-name-part taxon-name-part-type="species" reg="sulcata">sulcata</tp:taxon-name-part></tp:taxon-name> McAtee &amp; Malloch, 1925, while emphasizing the importance of the shape of the subgenital plate. The characteristic lateral spines on the subgenital plate are shorter in the specimen from Mexico that <xref ref-type="bibr" rid="B23">McAtee and Malloch (1925)</xref> considered conspecific with <tp:taxon-name><tp:taxon-name-part taxon-name-part-type="genus" reg="Schizoptera">S.</tp:taxon-name-part> (<tp:taxon-name-part taxon-name-part-type="subgenus" reg="Cantharocoris">C.</tp:taxon-name-part>) <tp:taxon-name-part taxon-name-part-type="species" reg="bispina">bispina</tp:taxon-name-part></tp:taxon-name>. <xref ref-type="bibr" rid="B2">Blatchley (1926)</xref> reported <tp:taxon-name><tp:taxon-name-part taxon-name-part-type="genus" reg="Schizoptera">S.</tp:taxon-name-part> (<tp:taxon-name-part taxon-name-part-type="subgenus" reg="Cantharocoris">C.</tp:taxon-name-part>) <tp:taxon-name-part taxon-name-part-type="species" reg="bispina">bispina</tp:taxon-name-part></tp:taxon-name> from Florida and provided a redescription. The specimens examined by us are clearly conspecific with those examined and illustrated by <xref ref-type="bibr" rid="B2">Blatchley (1926)</xref> based on his fairly detailed description of coloration and drawing of the subgenital plate. No other described species of <tp:taxon-name><tp:taxon-name-part taxon-name-part-type="genus" reg="Schizoptera">Schizoptera</tp:taxon-name-part> (<tp:taxon-name-part taxon-name-part-type="subgenus" reg="Cantharocoris">Cantharocoris</tp:taxon-name-part>)</tp:taxon-name> has a subgenital plate that even remotely resembles the one in <tp:taxon-name><tp:taxon-name-part taxon-name-part-type="genus" reg="Schizoptera">S.</tp:taxon-name-part> (<tp:taxon-name-part taxon-name-part-type="subgenus" reg="Cantharocoris">C.</tp:taxon-name-part>) <tp:taxon-name-part taxon-name-part-type="species" reg="bispina">bispina</tp:taxon-name-part></tp:taxon-name>. Nevertheless, the distribution range of <tp:taxon-name><tp:taxon-name-part taxon-name-part-type="genus" reg="Schizoptera">S.</tp:taxon-name-part> (<tp:taxon-name-part taxon-name-part-type="subgenus" reg="Cantharocoris">C.</tp:taxon-name-part>) <tp:taxon-name-part taxon-name-part-type="species" reg="bispina">bispina</tp:taxon-name-part></tp:taxon-name> is much larger than the ranges typically seen in schizopterids. A comprehensive revision of <tp:taxon-name><tp:taxon-name-part taxon-name-part-type="genus" reg="Schizoptera">Schizoptera</tp:taxon-name-part> (<tp:taxon-name-part taxon-name-part-type="subgenus" reg="Cantharocoris">Cantharocoris</tp:taxon-name-part>)</tp:taxon-name> across the Nearctic and Neotropical regions is therefore not unlikely to reveal that the current concept of <tp:taxon-name><tp:taxon-name-part taxon-name-part-type="genus" reg="Schizoptera">S.</tp:taxon-name-part> (<tp:taxon-name-part taxon-name-part-type="subgenus" reg="Cantharocoris">C.</tp:taxon-name-part>) <tp:taxon-name-part taxon-name-part-type="species" reg="bispina">bispina</tp:taxon-name-part></tp:taxon-name> is a complex of several closely related species.</p><p><xref ref-type="bibr" rid="B2">Blatchley (1926)</xref> reported the three specimens he examined as “beaten from Spanish moss,” “sifted from vegetable debris,” and “beaten from sugar cane.” New records indicate that specimens were collected by UV lighting and Malaise trapping.</p></tp:treatment-sec><tp:treatment-sec sec-type="distribution" id="SECID0EQSAK"><title>Distribution.</title><p>Guatemala, Mexico, and Florida, Louisiana, and Texas in the United States.</p></tp:treatment-sec><tp:treatment-sec sec-type="material" id="SECID0EVSAK"><title>Other specimens examined.</title><p>MEXICO: Tamaulipas: or Unknown Co.: Tampico, <named-content xmlns:xlink="http://www.w3.org/1999/xlink" content-type="dwc:verbatimCoordinates" xlink:type="simple"><named-content content-type="geo-json" specific-use="{&#34;type&#34;:&#34;Point&#34;,&#34;coordinates&#34;:[-97.861050,22.233100]}" id="NCID0E5SAK" xlink:type="simple">22.2331°N 97.86105°W</named-content></named-content>, December 15, E. A. Schwarz, 1 male (<named-content xmlns:xlink="http://www.w3.org/1999/xlink" content-type="dwc:institutional_code" xlink:type="simple">USNM</named-content>). USA: Florida: Clay Co.: Gold Head Branch St. Park, <named-content xmlns:xlink="http://www.w3.org/1999/xlink" content-type="dwc:verbatimCoordinates" xlink:type="simple"><named-content content-type="geo-json" specific-use="{&#34;type&#34;:&#34;Point&#34;,&#34;coordinates&#34;:[-81.961710,29.846380]}" id="NCID0ELTAK" xlink:type="simple">29.84638°N 81.96171°W</named-content></named-content>, 07 May 1985, R.W. Jones, 1 male (UCR_ENT 00094299) (<named-content xmlns:xlink="http://www.w3.org/1999/xlink" content-type="dwc:institutional_code" xlink:type="simple">TAMU</named-content>). Pinellas Co.: Dunedin, <named-content xmlns:xlink="http://www.w3.org/1999/xlink" content-type="dwc:verbatimCoordinates" xlink:type="simple"><named-content content-type="geo-json" specific-use="{&#34;type&#34;:&#34;Point&#34;,&#34;coordinates&#34;:[-82.771260,28.027000]}" id="NCID0EYTAK" xlink:type="simple">28.027°N 82.77126°W</named-content></named-content>, Jan. 19-April 15, Blatchley, 2 male, 1 female (<named-content xmlns:xlink="http://www.w3.org/1999/xlink" content-type="dwc:institutional_code" xlink:type="simple">AMNH</named-content>). Louisiana: Bossier Co.: Bodcau Wdlf. Mgt. Ar., <named-content xmlns:xlink="http://www.w3.org/1999/xlink" content-type="dwc:verbatimCoordinates" xlink:type="simple"><named-content content-type="geo-json" specific-use="{&#34;type&#34;:&#34;Point&#34;,&#34;coordinates&#34;:[-93.500000,32.700000]}" id="NCID0EFUAK" xlink:type="simple">32.7°N 93.5°W</named-content></named-content>, 22 May 1996, E.G. Riley, 1 male (UCR_ENT 00094303) (<named-content xmlns:xlink="http://www.w3.org/1999/xlink" content-type="dwc:institutional_code" xlink:type="simple">TAMU</named-content>). Texas: Sabine Co.: 9 mi. E. Hemphill, “Beech Bottom,” <named-content xmlns:xlink="http://www.w3.org/1999/xlink" content-type="dwc:verbatimCoordinates" xlink:type="simple"><named-content content-type="geo-json" specific-use="{&#34;type&#34;:&#34;Point&#34;,&#34;coordinates&#34;:[-93.697400,31.341350]}" id="NCID0ESUAK" xlink:type="simple">31.34135°N 93.6974°W</named-content></named-content>, 22 May 1989 - 04 Jun 1989, R. Anderson &amp; E. Morris, 1 male (UCR_ENT 00093577) (<named-content xmlns:xlink="http://www.w3.org/1999/xlink" content-type="dwc:institutional_code" xlink:type="simple">TAMU</named-content>).</p></tp:treatment-sec><tp:treatment-sec><!--Section generated to contain objects referenced in tp:taxon-treatment.--><fig id="F9" position="float" orientation="portrait"><label>Figure 9.</label><caption><p>Male genitalic features of <italic><tp:taxon-name><tp:taxon-name-part taxon-name-part-type="genus" reg="Schizoptera">Schizoptera</tp:taxon-name-part></tp:taxon-name></italic> spp. Top row illustrating ventral view abdominal apex and diagnostic features of sternum 6 and the subgenital plate (sternum 7); middle row showing the pygophore and associated structures in dorsal or dorsolateral view; and bottom row depicting vesica or base of vesica with conjunctival appendages and left parameres after removal of right paramere for <tp:taxon-name><tp:taxon-name-part taxon-name-part-type="genus" reg="Schizoptera">S.</tp:taxon-name-part> (<tp:taxon-name-part taxon-name-part-type="subgenus" reg="Cantharocoris">C.</tp:taxon-name-part>) <tp:taxon-name-part taxon-name-part-type="species" reg="rileyi">rileyi</tp:taxon-name-part></tp:taxon-name> and <tp:taxon-name><tp:taxon-name-part taxon-name-part-type="genus" reg="Schizoptera">S.</tp:taxon-name-part> (<tp:taxon-name-part taxon-name-part-type="subgenus" reg="Schizoptera">S.</tp:taxon-name-part>) <tp:taxon-name-part taxon-name-part-type="species" reg="henryi">henryi</tp:taxon-name-part></tp:taxon-name>, and removal of both parameres in <tp:taxon-name><tp:taxon-name-part taxon-name-part-type="genus" reg="Schizoptera">S.</tp:taxon-name-part> (<tp:taxon-name-part taxon-name-part-type="subgenus" reg="Cantharocoris">C.</tp:taxon-name-part>) <tp:taxon-name-part taxon-name-part-type="species" reg="bispina">bispina</tp:taxon-name-part></tp:taxon-name>.</p></caption><graphic xmlns:xlink="http://www.w3.org/1999/xlink" xlink:href="zookeys-796-049-g009.jpg" position="float" orientation="portrait" xlink:type="simple" id="oo_242595.jpg"/></fig><fig id="F8" position="float" orientation="portrait"><label>Figure 8.</label><caption><p>Habitus images of <italic><tp:taxon-name><tp:taxon-name-part taxon-name-part-type="genus" reg="Schizoptera">Schizoptera</tp:taxon-name-part></tp:taxon-name></italic> spp. in dorsal, frontal, lateral, and ventral views. UCR_ENT 00028598 (lower left corner) is the male holotype of <tp:taxon-name><tp:taxon-name-part taxon-name-part-type="genus" reg="Schizoptera">S.</tp:taxon-name-part> (<tp:taxon-name-part taxon-name-part-type="subgenus" reg="Cantharocoris">C.</tp:taxon-name-part>) <tp:taxon-name-part taxon-name-part-type="species" reg="bispina">bispina</tp:taxon-name-part></tp:taxon-name>. Scale bar: 0.5 mm, except where indicated otherwise.</p></caption><graphic xmlns:xlink="http://www.w3.org/1999/xlink" xlink:href="zookeys-796-049-g008.jpg" position="float" orientation="portrait" xlink:type="simple" id="oo_242594.jpg"/></fig></tp:treatment-sec><ref-list><ref id="B2"><mixed-citation xmlns:xlink="http://www.w3.org/1999/xlink" xlink:type="simple"><person-group><name name-style="western"><surname>Blatchley</surname><given-names>WS</given-names></name></person-group> (<year>1926</year>) <source><tp:taxon-name><tp:taxon-name-part taxon-name-part-type="suborder">Heteroptera</tp:taxon-name-part></tp:taxon-name> or True Bugs of Eastern North America.</source><publisher-name>Nature Publishing Company</publisher-name>, <publisher-loc>Indianapolis</publisher-loc>, <size units="page">1116 pp</size>.</mixed-citation></ref><ref id="B23"><mixed-citation xmlns:xlink="http://www.w3.org/1999/xlink" xlink:type="simple"><person-group><name name-style="western"><surname>McAtee</surname><given-names>WL</given-names></name><name name-style="western"><surname>Malloch</surname><given-names>JR</given-names></name></person-group> (<year>1925</year>) <article-title>Revision of bugs of the family <tp:taxon-name><tp:taxon-name-part taxon-name-part-type="family">Cryptostemmatidae</tp:taxon-name-part></tp:taxon-name> in the collection of the United States National Museum.</article-title><source>Proceedings of the United States National Museum</source><volume>67</volume>: <fpage>1</fpage>–<lpage>42</lpage>. <ext-link xlink:type="simple" ext-link-type="doi" xlink:href="10.5479/si.00963801.67-2585.1">https://doi.org/10.5479/si.00963801.67-2585.1</ext-link></mixed-citation></ref></ref-list></tp:taxon-treatment>
