# Supplementary material for: Synopsis of Schizopteridae (Hemiptera, Heteroptera, Dipsocoromorpha) from the United States, with description of seven new species from the US and Mexico
Source: Zookeys. 2018 Nov 15;(796):49–82. doi: 10.3897/zookeys.796.24176 (PMC6250794; doi:10.3897/zookeys.796.24176)
Supplement: XML Treatment for Schizoptera rileyi [file zookeys.796.24176-treatment13.xml]

<!DOCTYPE tp:taxon-treatment
  PUBLIC "-//TaxonX//DTD Taxonomic Treatment Publishing DTD v0 20100105//EN" "tax-treatment-NSO.dtd">
<tp:taxon-treatment xmlns:tp="http://www.plazi.org/taxpub"><tp:treatment-meta><kwd-group><label>Taxon classification</label><kwd><named-content xmlns:xlink="http://www.w3.org/1999/xlink" content-type="kingdom">Animalia</named-content></kwd><kwd><named-content xmlns:xlink="http://www.w3.org/1999/xlink" content-type="order">Hemiptera</named-content></kwd><kwd><named-content xmlns:xlink="http://www.w3.org/1999/xlink" content-type="family">Schizopteridae</named-content></kwd></kwd-group><mixed-citation publication-type="journal"><person-group><name><surname>Weirauch</surname><given-names>Christiane</given-names></name><name><surname>Hoey-Chamberlain</surname><given-names>Rochelle</given-names></name><name><surname>Knyshov</surname><given-names>Alexander</given-names></name></person-group><article-title>Synopsis of <tp:taxon-name><tp:taxon-name-part taxon-name-part-type="family">Schizopteridae</tp:taxon-name-part></tp:taxon-name> (<tp:taxon-name><tp:taxon-name-part taxon-name-part-type="order">Hemiptera</tp:taxon-name-part></tp:taxon-name>, <tp:taxon-name><tp:taxon-name-part taxon-name-part-type="suborder">Heteroptera</tp:taxon-name-part></tp:taxon-name>, <tp:taxon-name><tp:taxon-name-part taxon-name-part-type="infraorder">Dipsocoromorpha</tp:taxon-name-part></tp:taxon-name>) from the United States, with description of seven new species from the US and Mexico</article-title><source>Zookeys</source><day>15</day><month>11</month><year>2018</year><volume>2018</volume><issue>796</issue><fpage>49</fpage><lpage>82</lpage><pub-id pub-id-type="doi">10.3897/zookeys.796.24176</pub-id></mixed-citation></tp:treatment-meta><tp:nomenclature><tp:taxon-name>
                <tp:taxon-name-part taxon-name-part-type="genus" reg="Schizoptera">Schizoptera</tp:taxon-name-part>
                <tp:taxon-name-part taxon-name-part-type="species" reg="rileyi">rileyi</tp:taxon-name-part>
                <object-id xmlns:xlink="http://www.w3.org/1999/xlink" content-type="zoobank" xlink:type="simple">http://zoobank.org/1146075C-514D-401C-892D-0BEE52A6D4DC</object-id>
              </tp:taxon-name><tp:taxon-status xmlns:xlink="http://www.w3.org/1999/xlink" xlink:type="simple">sp. n.</tp:taxon-status></tp:nomenclature><tp:treatment-sec sec-type="material" id="SECID0EDWAK"><title>Material.</title><p><bold><italic>Type material</italic>. Holotype</bold>: male: USA: Louisiana: Natchitoches Par Kisatchie Natl. For. Red Dirt W.M.A., <named-content xmlns:xlink="http://www.w3.org/1999/xlink" content-type="dwc:verbatimCoordinates" xlink:type="simple"><named-content content-type="geo-json" specific-use="{&#34;type&#34;:&#34;Point&#34;,&#34;coordinates&#34;:[-92.434420,31.355490]}" id="NCID0ERWAK" xlink:type="simple">31.35549°N 92.43442°W</named-content></named-content>, 12 Jul 1985, E.G. Riley, 1 male (UCR_ENT 00094298) (<named-content xmlns:xlink="http://www.w3.org/1999/xlink" content-type="dwc:institutional_code" xlink:type="simple">TAMU</named-content>). <bold>Paratypes</bold>: USA: Louisiana: Natchitoches Par Kisatchie Natl. For. Red Dirt W.M.A., <named-content xmlns:xlink="http://www.w3.org/1999/xlink" content-type="dwc:verbatimCoordinates" xlink:type="simple"><named-content content-type="geo-json" specific-use="{&#34;type&#34;:&#34;Point&#34;,&#34;coordinates&#34;:[-92.434420,31.355490]}" id="NCID0EAXAK" xlink:type="simple">31.35549°N 92.43442°W</named-content></named-content>, 12 Jul 1985, E.G. Riley, 5 males (UCR_ENT 00094301, UCR_ENT 00094308-UCR_ENT 00094311) (<named-content xmlns:xlink="http://www.w3.org/1999/xlink" content-type="dwc:institutional_code" xlink:type="simple">TAMU</named-content>). Natchitoches Park, Kisatchie National Forest, Red Bluff Camp, <named-content xmlns:xlink="http://www.w3.org/1999/xlink" content-type="dwc:verbatimCoordinates" xlink:type="simple"><named-content content-type="geo-json" specific-use="{&#34;type&#34;:&#34;Point&#34;,&#34;coordinates&#34;:[-93.144000,31.498000]}" id="NCID0ENXAK" xlink:type="simple">31.498°N 93.144°W</named-content></named-content>, 01 Apr 1989, E. Riley &amp; L. Prochaska, 1 female (UCR_ENT 00094315) (<named-content xmlns:xlink="http://www.w3.org/1999/xlink" content-type="dwc:institutional_code" xlink:type="simple">TAMU</named-content>). Texas: Brazos Co.: Koppe’s Bridge, 5 mi SW College Station, <named-content xmlns:xlink="http://www.w3.org/1999/xlink" content-type="dwc:verbatimCoordinates" xlink:type="simple"><named-content content-type="geo-json" specific-use="{&#34;type&#34;:&#34;Point&#34;,&#34;coordinates&#34;:[-96.398090,30.582270]}" id="NCID0E1XAK" xlink:type="simple">30.58227°N 96.39809°W</named-content></named-content>, 06 Mar 1988, R. Anderson, 1 female (UCR_ENT 00094314) (<named-content xmlns:xlink="http://www.w3.org/1999/xlink" content-type="dwc:institutional_code" xlink:type="simple">TAMU</named-content>); 20 Nov 1993, E. Riley, 1 female (UCR_ENT 00094316), 3 females (UCR_ENT 00094317, UCR_ENT 00094312, UCR_ENT 00094313) (<named-content xmlns:xlink="http://www.w3.org/1999/xlink" content-type="dwc:institutional_code" xlink:type="simple">TAMU</named-content>). Cameron Co.: 10.7 mi. N jct. 106 on FM 2925, <named-content xmlns:xlink="http://www.w3.org/1999/xlink" content-type="dwc:verbatimCoordinates" xlink:type="simple"><named-content content-type="geo-json" specific-use="{&#34;type&#34;:&#34;Point&#34;,&#34;coordinates&#34;:[-96.976930,30.853250]}" id="NCID0EMYAK" xlink:type="simple">30.85325°N 96.97693°W</named-content></named-content>, 02 Sep 1995 - 03 Sep 1995, E.G. Riley, 1 male (UCR_ENT 00094307) (<named-content xmlns:xlink="http://www.w3.org/1999/xlink" content-type="dwc:institutional_code" xlink:type="simple">TAMU</named-content>). Sabal Palm Grove Ref. (site 1), <named-content xmlns:xlink="http://www.w3.org/1999/xlink" content-type="dwc:verbatimCoordinates" xlink:type="simple"><named-content content-type="geo-json" specific-use="{&#34;type&#34;:&#34;Point&#34;,&#34;coordinates&#34;:[-97.417940,25.848510]}" id="NCID0EZYAK" xlink:type="simple">25.84851°N 97.41794°W</named-content></named-content>, 03 Sep 2008 - 16 Sep 2008, E.G. Riley &amp; J. King, 1 male (UCR_ENT 00093726) (<named-content xmlns:xlink="http://www.w3.org/1999/xlink" content-type="dwc:institutional_code" xlink:type="simple">TAMU</named-content>). Sabal Palm Grove Ref. (site 2), <named-content xmlns:xlink="http://www.w3.org/1999/xlink" content-type="dwc:verbatimCoordinates" xlink:type="simple"><named-content content-type="geo-json" specific-use="{&#34;type&#34;:&#34;Point&#34;,&#34;coordinates&#34;:[-97.417940,25.848510]}" id="NCID0EGZAK" xlink:type="simple">25.84851°N 97.41794°W</named-content></named-content>, 03 Oct 2008 - 16 Oct 2008, E. Riley, 1 male (UCR_ENT 00093727) (<named-content xmlns:xlink="http://www.w3.org/1999/xlink" content-type="dwc:institutional_code" xlink:type="simple">TAMU</named-content>); 17 Oct 2008 - 30 Oct 2008, E. Riley, 2 males (UCR_ENT 00093721, UCR_ENT 00093724) (<named-content xmlns:xlink="http://www.w3.org/1999/xlink" content-type="dwc:institutional_code" xlink:type="simple">TAMU</named-content>); 31 Oct 2008 - 02 Jun 2009, E.G. Riley, 1 female (UCR_ENT 00093550) (<named-content xmlns:xlink="http://www.w3.org/1999/xlink" content-type="dwc:institutional_code" xlink:type="simple">TAMU</named-content>). Sabal Palm Grove Sanctuary, <named-content xmlns:xlink="http://www.w3.org/1999/xlink" content-type="dwc:verbatimCoordinates" xlink:type="simple"><named-content content-type="geo-json" specific-use="{&#34;type&#34;:&#34;Point&#34;,&#34;coordinates&#34;:[-97.424400,25.850160]}" id="NCID0E4ZAK" xlink:type="simple">25.85016°N 97.4244°W</named-content></named-content>, 16 Oct 1993 - 17 Oct 1993, H. Blackmon &amp; M. Quinn &amp; E. Riley, 1 female (UCR_ENT 00094306) (<named-content xmlns:xlink="http://www.w3.org/1999/xlink" content-type="dwc:institutional_code" xlink:type="simple">TAMU</named-content>); 02 Sep 1995, E.G. Riley, 1 male (UCR_ENT 00094300) (<named-content xmlns:xlink="http://www.w3.org/1999/xlink" content-type="dwc:institutional_code" xlink:type="simple">TAMU</named-content>). Hidalgo Co.: Santa Ana NWR (site 3) Wildlife Drive, <named-content xmlns:xlink="http://www.w3.org/1999/xlink" content-type="dwc:verbatimCoordinates" xlink:type="simple"><named-content content-type="geo-json" specific-use="{&#34;type&#34;:&#34;Point&#34;,&#34;coordinates&#34;:[-98.138800,26.075260]}" id="NCID0EP1AK" xlink:type="simple">26.07526°N 98.1388°W</named-content></named-content>, 03 May 2008 - 17 May 2008, E. Riley, 1 female (UCR_ENT 00093549) (<named-content xmlns:xlink="http://www.w3.org/1999/xlink" content-type="dwc:institutional_code" xlink:type="simple">TAMU</named-content>). Kerr Co.: 6.5 mi. SW Hunt, <named-content xmlns:xlink="http://www.w3.org/1999/xlink" content-type="dwc:verbatimCoordinates" xlink:type="simple"><named-content content-type="geo-json" specific-use="{&#34;type&#34;:&#34;Point&#34;,&#34;coordinates&#34;:[-99.387400,29.990150]}" id="NCID0E31AK" xlink:type="simple">29.99015°N 99.3874°W</named-content></named-content>, 1960 m, 12 Nov 2005 - 15 Dec 2005, E.G. Riley, 1 female (UCR_ENT 00093551) (<named-content xmlns:xlink="http://www.w3.org/1999/xlink" content-type="dwc:institutional_code" xlink:type="simple">TAMU</named-content>); 24 Feb 2006 - 30 Mar 2006, E.G. Riley, 1 female (UCR_ENT 00094320) (<named-content xmlns:xlink="http://www.w3.org/1999/xlink" content-type="dwc:institutional_code" xlink:type="simple">TAMU</named-content>); 31 Mar 2006 - 27 Apr 2006, E.G. Riley, 2 females (UCR_ENT 00094318, UCR_ENT 00094319) (<named-content xmlns:xlink="http://www.w3.org/1999/xlink" content-type="dwc:institutional_code" xlink:type="simple">TAMU</named-content>); 28 Apr 2006 - 02 Jun 2006, E.G. Riley, 1 female (UCR_ENT 00093548) (<named-content xmlns:xlink="http://www.w3.org/1999/xlink" content-type="dwc:institutional_code" xlink:type="simple">TAMU</named-content>); 01 Jul 2006 - 27 Jul 2006, E.G. Riley, 1 male (UCR_ENT 00093718) (<named-content xmlns:xlink="http://www.w3.org/1999/xlink" content-type="dwc:institutional_code" xlink:type="simple">TAMU</named-content>); 01 Jul 2006 - 27 Jul 2006, E.G. Riley, 4 males (UCR_ENT 00093728, UCR_ENT 00093730, UCR_ENT 00093719, UCR_ENT 00093720), 4 males (UCR_ENT 00094232, UCR_ENT 00093552-UCR_ENT 00093554) (<named-content xmlns:xlink="http://www.w3.org/1999/xlink" content-type="dwc:institutional_code" xlink:type="simple">TAMU</named-content>); 28 Jul 2006 - 01 Sep 2006, E.G. Riley, 1 male (UCR_ENT 00093725) (<named-content xmlns:xlink="http://www.w3.org/1999/xlink" content-type="dwc:institutional_code" xlink:type="simple">TAMU</named-content>); 28 Jul 2006 - 01 Sep 2006, E.G. Riley, 1 male (UCR_ENT 00093729) (<named-content xmlns:xlink="http://www.w3.org/1999/xlink" content-type="dwc:institutional_code" xlink:type="simple">TAMU</named-content>).</p></tp:treatment-sec><tp:treatment-sec sec-type="diagnosis" id="SECID0EJ3AK"><title>Diagnosis.</title><p>Recognized among species of <tp:taxon-name><tp:taxon-name-part taxon-name-part-type="genus" reg="Schizoptera">Schizoptera</tp:taxon-name-part> (<tp:taxon-name-part taxon-name-part-type="subgenus" reg="Cantharocoris">Cantharocoris</tp:taxon-name-part>)</tp:taxon-name> by uniformly light to yellowish brown coloration, medium-sized posterior process on sternum 6, and subgenital plate with large lateral process posteriorly beset with tuft of flattened and long setae and smaller acute posteriad-oriented process (Figure <xref ref-type="fig" rid="F9">9D</xref>).</p></tp:treatment-sec><tp:treatment-sec sec-type="description" id="SECID0E63AK"><title>Description.</title><p><bold>Male</bold> (Figure <xref ref-type="fig" rid="F8">8</xref>): macropterous, length: 1.42–1.48 mm; body ovate. <bold>Coloration</bold>: (Figure <xref ref-type="fig" rid="F8">8</xref>): generally light and yellowish brown, posterior margin of pronotum, costal margin, and scutellum yellow, <abbrev xmlns:xlink="http://www.w3.org/1999/xlink" xlink:title="cubitus" id="ABBRID0ER4AK" xlink:type="simple">Cu</abbrev> proximally, <abbrev xmlns:xlink="http://www.w3.org/1999/xlink" xlink:title="first anal vein of forewing" id="ABBRID0EV4AK" xlink:type="simple">An1</abbrev> on cuneus and <abbrev xmlns:xlink="http://www.w3.org/1999/xlink" xlink:title="second anal vein of forewing" id="ABBRID0EZ4AK" xlink:type="simple">An2</abbrev> lined anteriorly with contrasting dark coloration, membrane white except <abbrev xmlns:xlink="http://www.w3.org/1999/xlink" xlink:title="radial cell along costal margin 3" id="ABBRID0E44AK" xlink:type="simple">3</abbrev> and <abbrev xmlns:xlink="http://www.w3.org/1999/xlink" xlink:title="discal cell 1" id="ABBRID0EB5AK" xlink:type="simple">dc1</abbrev> yellowish and apical 1/3 slightly suffused, legs pale yellow (Figure <xref ref-type="fig" rid="F8">8</xref>). <bold>Surface and vestiture</bold>: long and moderately dense on head, pronotum, and forewing veins. <bold>Structure: Head</bold>: triangular in frontal view, wider than high (Figure <xref ref-type="fig" rid="F8">8</xref>), synthlipsis slightly less than three times width of eye. <bold>Thorax</bold>: with posterior pronotal margin medially slightly concave, posterior margin of clavus broadly elevated, R1 obsolete, <abbrev xmlns:xlink="http://www.w3.org/1999/xlink" xlink:title="discal cell 1" id="ABBRID0ET5AK" xlink:type="simple">dc1</abbrev> very slender, width similar throughout. <bold>Abdomen</bold>: sternum 6 with medium-sized posterior process, with large lateral process beset posteriorly with tuft of flattened and long setae and smaller acute posteriad- oriented process (Figure <xref ref-type="fig" rid="F9">9D</xref>). <bold>Genitalia</bold> (Figure <xref ref-type="fig" rid="F9">9D–F</xref>): right conjunctival irregularly shaped with two lobes and several ridges, left conjunctival appendage smaller, with three lobes (Figure <xref ref-type="fig" rid="F9">9F</xref>), right paramere large, broad, with broad, curved apex (Figure <xref ref-type="fig" rid="F9">9E</xref>), left paramere roughly quadrate with thumb-like process (Figure <xref ref-type="fig" rid="F9">9E</xref>), vesica looping, fairly stout, with slightly fewer than two coils (Figure <xref ref-type="fig" rid="F9">9B</xref>).</p><p><bold>Female</bold> (Figure <xref ref-type="fig" rid="F8">8</xref>): coleopteroid with very narrow membranous border, length: 1.22–1.29 mm; body ovate. <bold>Coloration</bold>: (Figure <xref ref-type="fig" rid="F8">8</xref>): more uniformly brown compared to male, head slightly paler, legs pale yellow, <abbrev xmlns:xlink="http://www.w3.org/1999/xlink" xlink:title="second anal vein of forewing" id="ABBRID0EBABK" xlink:type="simple">An2</abbrev> anteriorly and claval furrow lined with contrasting dark coloration, similar to pattern in male. <bold>Surface and vestiture</bold>: similar to male. <bold>Structure: Head</bold>: triangular in frontal view, approx. as wide as high (Figure <xref ref-type="fig" rid="F8">8</xref>), synthlipsis slightly more than 3 times width of eye. <bold>Thorax</bold>: pronotum narrower than in male, posterior pronotal margin medially slightly concave, forewing veins obsolete, claval furrow distinct, posterior margin of clavus broadly elevated. <bold>Genitalia</bold>: not examined.</p><fig id="F8" position="float" orientation="portrait"><label>Figure 8.</label><caption><p>Habitus images of <italic><tp:taxon-name><tp:taxon-name-part taxon-name-part-type="genus" reg="Schizoptera">Schizoptera</tp:taxon-name-part></tp:taxon-name></italic> spp. in dorsal, frontal, lateral, and ventral views. UCR_ENT 00028598 (lower left corner) is the male holotype of <tp:taxon-name><tp:taxon-name-part taxon-name-part-type="genus" reg="Schizoptera">S.</tp:taxon-name-part> (<tp:taxon-name-part taxon-name-part-type="subgenus" reg="Cantharocoris">C.</tp:taxon-name-part>) <tp:taxon-name-part taxon-name-part-type="species" reg="bispina">bispina</tp:taxon-name-part></tp:taxon-name>. Scale bar: 0.5 mm, except where indicated otherwise.</p></caption><graphic xmlns:xlink="http://www.w3.org/1999/xlink" xlink:href="zookeys-796-049-g008.jpg" position="float" orientation="portrait" xlink:type="simple" id="oo_242594.jpg"/></fig><fig id="F9" position="float" orientation="portrait"><label>Figure 9.</label><caption><p>Male genitalic features of <italic><tp:taxon-name><tp:taxon-name-part taxon-name-part-type="genus" reg="Schizoptera">Schizoptera</tp:taxon-name-part></tp:taxon-name></italic> spp. Top row illustrating ventral view abdominal apex and diagnostic features of sternum 6 and the subgenital plate (sternum 7); middle row showing the pygophore and associated structures in dorsal or dorsolateral view; and bottom row depicting vesica or base of vesica with conjunctival appendages and left parameres after removal of right paramere for <tp:taxon-name><tp:taxon-name-part taxon-name-part-type="genus" reg="Schizoptera">S.</tp:taxon-name-part> (<tp:taxon-name-part taxon-name-part-type="subgenus" reg="Cantharocoris">C.</tp:taxon-name-part>) <tp:taxon-name-part taxon-name-part-type="species" reg="rileyi">rileyi</tp:taxon-name-part></tp:taxon-name> and <tp:taxon-name><tp:taxon-name-part taxon-name-part-type="genus" reg="Schizoptera">S.</tp:taxon-name-part> (<tp:taxon-name-part taxon-name-part-type="subgenus" reg="Schizoptera">S.</tp:taxon-name-part>) <tp:taxon-name-part taxon-name-part-type="species" reg="henryi">henryi</tp:taxon-name-part></tp:taxon-name>, and removal of both parameres in <tp:taxon-name><tp:taxon-name-part taxon-name-part-type="genus" reg="Schizoptera">S.</tp:taxon-name-part> (<tp:taxon-name-part taxon-name-part-type="subgenus" reg="Cantharocoris">C.</tp:taxon-name-part>) <tp:taxon-name-part taxon-name-part-type="species" reg="bispina">bispina</tp:taxon-name-part></tp:taxon-name>.</p></caption><graphic xmlns:xlink="http://www.w3.org/1999/xlink" xlink:href="zookeys-796-049-g009.jpg" position="float" orientation="portrait" xlink:type="simple" id="oo_242595.jpg"/></fig></tp:treatment-sec><tp:treatment-sec sec-type="etymology" id="SECID0ERDBK"><title>Etymology.</title><p>Named in honor of Dr. Ed Riley, who collected most of the specimens examined for this study. A noun in genitive case.</p></tp:treatment-sec><tp:treatment-sec sec-type="notes" id="SECID0EWDBK"><title>Notes.</title><p>Coleopteroid females evolved several times independently in the <tp:taxon-name><tp:taxon-name-part taxon-name-part-type="genus" reg="Schizoptera">Schizoptera</tp:taxon-name-part></tp:taxon-name> genus group (<xref ref-type="bibr" rid="B22">Leon and Weirauch 2017</xref>), but female coleopteroidy appears to be especially prevalent in the subgenus <tp:taxon-name><tp:taxon-name-part taxon-name-part-type="genus" reg="Schizoptera">Schizoptera</tp:taxon-name-part> (<tp:taxon-name-part taxon-name-part-type="subgenus" reg="Cantharocoris">Cantharocoris</tp:taxon-name-part>)</tp:taxon-name>. Associating conspecific macropterous males and coleopteroid females is often a challenge in <italic><tp:taxon-name><tp:taxon-name-part taxon-name-part-type="genus" reg="Schizoptera">Schizoptera</tp:taxon-name-part></tp:taxon-name></italic>. Species diagnoses heavily rely on male genitalic features, long series of males and females from a small collection event are rare, and molecular matching of males and females has been done only for a few minute litter bugs (<xref ref-type="bibr" rid="B18">Knyshov et al. 2016</xref>). Matching male and female <italic><tp:taxon-name><tp:taxon-name-part taxon-name-part-type="genus" reg="Schizoptera">Schizoptera</tp:taxon-name-part><tp:taxon-name-part taxon-name-part-type="species" reg="rileyi">rileyi</tp:taxon-name-part></tp:taxon-name></italic> was comparatively straightforward because of the long series of specimens of both sexes from across the known distribution range, but also because of the distinctive dark lines on the forewings.</p><p>Although the collection method is unknown for the majority of specimens examined, both sexes have been collected using flight intercept traps and some males have been taken at UV light traps.</p></tp:treatment-sec><tp:treatment-sec sec-type="distribution" id="SECID0EIFBK"><title>Distribution.</title><p>Known only from the U.S., where it has been collected in Natchitoches Parish in Louisiana and Brazos, Cameron, and Hidalgo Counties in Texas.</p></tp:treatment-sec><ref-list><ref id="B22"><mixed-citation xmlns:xlink="http://www.w3.org/1999/xlink" xlink:type="simple"><person-group><name name-style="western"><surname>Leon</surname><given-names>S</given-names></name><name name-style="western"><surname>Weirauch</surname><given-names>C</given-names></name></person-group> (<year>2017</year>) <article-title>Molecular phylogeny informs generic and subgeneric concepts in the <italic><tp:taxon-name><tp:taxon-name-part taxon-name-part-type="genus">Schizoptera</tp:taxon-name-part></tp:taxon-name></italic> Fieber genus group (<tp:taxon-name><tp:taxon-name-part taxon-name-part-type="suborder">Heteroptera</tp:taxon-name-part></tp:taxon-name>: <tp:taxon-name><tp:taxon-name-part taxon-name-part-type="family">Schizopteridae</tp:taxon-name-part></tp:taxon-name>) and reveals multiple origins of female-specific elytra.</article-title><source>Invertebrate Systematics</source><volume>31</volume>: <fpage>191</fpage>–<lpage>207</lpage>. <ext-link xlink:type="simple" ext-link-type="doi" xlink:href="10.1071/IS16003">https://doi.org/10.1071/IS16003</ext-link></mixed-citation></ref><ref id="B18"><mixed-citation xmlns:xlink="http://www.w3.org/1999/xlink" xlink:type="simple"><person-group><name name-style="western"><surname>Knyshov</surname><given-names>A</given-names></name><name name-style="western"><surname>Leon</surname><given-names>S</given-names></name><name name-style="western"><surname>Hoey-Chamberlain</surname><given-names>R</given-names></name><name name-style="western"><surname>Weirauch</surname><given-names>C</given-names></name></person-group> (<year>2016</year>) <source>Pegs, pouches, and spines: systematics and comparative morphology of the New World litter bug genus <italic><tp:taxon-name><tp:taxon-name-part taxon-name-part-type="genus">Chinannus</tp:taxon-name-part></tp:taxon-name></italic> Wygodzinsky, 1948.</source><publisher-name>Thomas Say Monographs</publisher-name>, <publisher-loc>Entomological Society of America</publisher-loc>, <size units="page">112 pp</size>.</mixed-citation></ref></ref-list></tp:taxon-treatment>
