# Supplementary material for: Synopsis of Schizopteridae (Hemiptera, Heteroptera, Dipsocoromorpha) from the United States, with description of seven new species from the US and Mexico
Source: Zookeys. 2018 Nov 15;(796):49–82. doi: 10.3897/zookeys.796.24176 (PMC6250794; doi:10.3897/zookeys.796.24176)
Supplement: XML Treatment for Schizoptera henryi [file zookeys.796.24176-treatment14.xml]

<!DOCTYPE tp:taxon-treatment
  PUBLIC "-//TaxonX//DTD Taxonomic Treatment Publishing DTD v0 20100105//EN" "tax-treatment-NSO.dtd">
<tp:taxon-treatment xmlns:tp="http://www.plazi.org/taxpub"><tp:treatment-meta><kwd-group><label>Taxon classification</label><kwd><named-content xmlns:xlink="http://www.w3.org/1999/xlink" content-type="kingdom">Animalia</named-content></kwd><kwd><named-content xmlns:xlink="http://www.w3.org/1999/xlink" content-type="order">Hemiptera</named-content></kwd><kwd><named-content xmlns:xlink="http://www.w3.org/1999/xlink" content-type="family">Schizopteridae</named-content></kwd></kwd-group><mixed-citation publication-type="journal"><person-group><name><surname>Weirauch</surname><given-names>Christiane</given-names></name><name><surname>Hoey-Chamberlain</surname><given-names>Rochelle</given-names></name><name><surname>Knyshov</surname><given-names>Alexander</given-names></name></person-group><article-title>Synopsis of <tp:taxon-name><tp:taxon-name-part taxon-name-part-type="family">Schizopteridae</tp:taxon-name-part></tp:taxon-name> (<tp:taxon-name><tp:taxon-name-part taxon-name-part-type="order">Hemiptera</tp:taxon-name-part></tp:taxon-name>, <tp:taxon-name><tp:taxon-name-part taxon-name-part-type="suborder">Heteroptera</tp:taxon-name-part></tp:taxon-name>, <tp:taxon-name><tp:taxon-name-part taxon-name-part-type="infraorder">Dipsocoromorpha</tp:taxon-name-part></tp:taxon-name>) from the United States, with description of seven new species from the US and Mexico</article-title><source>Zookeys</source><day>15</day><month>11</month><year>2018</year><volume>2018</volume><issue>796</issue><fpage>49</fpage><lpage>82</lpage><pub-id pub-id-type="doi">10.3897/zookeys.796.24176</pub-id></mixed-citation></tp:treatment-meta><tp:nomenclature><tp:taxon-name>
                <tp:taxon-name-part taxon-name-part-type="genus" reg="Schizoptera">Schizoptera</tp:taxon-name-part>
                <tp:taxon-name-part taxon-name-part-type="species" reg="henryi">henryi</tp:taxon-name-part>
                <object-id xmlns:xlink="http://www.w3.org/1999/xlink" content-type="zoobank" xlink:type="simple">http://zoobank.org/1FE7CD11-1F9D-4DA6-A909-29235C12FB03</object-id>
              </tp:taxon-name><tp:taxon-status xmlns:xlink="http://www.w3.org/1999/xlink" xlink:type="simple">sp. n.</tp:taxon-status></tp:nomenclature><tp:treatment-sec sec-type="material" id="SECID0EFHBK"><title>Material.</title><p><bold><italic>Type material</italic>. Holotype</bold>: male: USA: Texas: Cameron Co.: 1.5 mi. E. jct. FM, 1419 on Hwy 4, E of Brownville, <named-content xmlns:xlink="http://www.w3.org/1999/xlink" content-type="dwc:verbatimCoordinates" xlink:type="simple"><named-content content-type="geo-json" specific-use="{&#34;type&#34;:&#34;Point&#34;,&#34;coordinates&#34;:[-97.435920,25.887580]}" id="NCID0ETHBK" xlink:type="simple">25.88758°N 97.43592°W</named-content></named-content>, 19 Oct 2002, B. Raber &amp; E. Riley, 1 male (UCR_ENT 00093649) (<named-content xmlns:xlink="http://www.w3.org/1999/xlink" content-type="dwc:institutional_code" xlink:type="simple">TAMU</named-content>). <bold>Paratypes</bold>: MEXICO: Tamaulipas: Estacion Biol. Los Cedros, Gomez Farias, <named-content xmlns:xlink="http://www.w3.org/1999/xlink" content-type="dwc:verbatimCoordinates" xlink:type="simple"><named-content content-type="geo-json" specific-use="{&#34;type&#34;:&#34;Point&#34;,&#34;coordinates&#34;:[-99.025500,22.886210]}" id="NCID0ECIBK" xlink:type="simple">22.88621°N 99.0255°W</named-content></named-content>, 28 Jul 1993 - 29 Jul 1993, E. Riley &amp; M. Quinn, 1 male (UCR_ENT 00093696) (<named-content xmlns:xlink="http://www.w3.org/1999/xlink" content-type="dwc:institutional_code" xlink:type="simple">TAMU</named-content>). Veracruz: San Andres Tuxtla Co.: Est. Biol. Los Tuxtlas, Vigia Trail, <named-content xmlns:xlink="http://www.w3.org/1999/xlink" content-type="dwc:verbatimCoordinates" xlink:type="simple"><named-content content-type="geo-json" specific-use="{&#34;type&#34;:&#34;Point&#34;,&#34;coordinates&#34;:[-95.073930,18.584900]}" id="NCID0EPIBK" xlink:type="simple">18.5849°N 95.07393°W</named-content></named-content>, 450 m, 18 Jun 1997, Wilson &amp; Woolley, 1 male (UCR_ENT 00093704) (<named-content xmlns:xlink="http://www.w3.org/1999/xlink" content-type="dwc:institutional_code" xlink:type="simple">TAMU</named-content>). USA: Texas: Cameron Co.: 1.5 mi. E. jct. FM, 1419 on Hwy 4, E of Brownville, <named-content xmlns:xlink="http://www.w3.org/1999/xlink" content-type="dwc:verbatimCoordinates" xlink:type="simple"><named-content content-type="geo-json" specific-use="{&#34;type&#34;:&#34;Point&#34;,&#34;coordinates&#34;:[-97.435920,25.887580]}" id="NCID0E3IBK" xlink:type="simple">25.88758°N 97.43592°W</named-content></named-content>, 19 Oct 2002, B. Raber &amp; E. Riley, 1 male (UCR_ENT 00093656) (<named-content xmlns:xlink="http://www.w3.org/1999/xlink" content-type="dwc:institutional_code" xlink:type="simple">TAMU</named-content>). Laguna Atascosa NMR (site 1), <named-content xmlns:xlink="http://www.w3.org/1999/xlink" content-type="dwc:verbatimCoordinates" xlink:type="simple"><named-content content-type="geo-json" specific-use="{&#34;type&#34;:&#34;Point&#34;,&#34;coordinates&#34;:[-97.354540,26.223750]}" id="NCID0EJJBK" xlink:type="simple">26.22375°N 97.35454°W</named-content></named-content>, 06 Feb 2009 - 26 Feb 2009, E.G. Riley &amp; J. King, 1 immature (UCR_ENT 00093555) (<named-content xmlns:xlink="http://www.w3.org/1999/xlink" content-type="dwc:institutional_code" xlink:type="simple">TAMU</named-content>); 23 Apr 2009 - 05 May 2009, E.G. Riley &amp; J. King, 1 male (UCR_ENT 00093664) (<named-content xmlns:xlink="http://www.w3.org/1999/xlink" content-type="dwc:institutional_code" xlink:type="simple">TAMU</named-content>). Sabal Palm Grove, <named-content xmlns:xlink="http://www.w3.org/1999/xlink" content-type="dwc:verbatimCoordinates" xlink:type="simple"><named-content content-type="geo-json" specific-use="{&#34;type&#34;:&#34;Point&#34;,&#34;coordinates&#34;:[-97.417500,25.852500]}" id="NCID0E2JBK" xlink:type="simple">25.8525°N 97.4175°W</named-content></named-content>, 24 Oct 1992, E. G. Riley, 1 male (UCR_ENT 00093654) (<named-content xmlns:xlink="http://www.w3.org/1999/xlink" content-type="dwc:institutional_code" xlink:type="simple">TAMU</named-content>).</p></tp:treatment-sec><tp:treatment-sec sec-type="diagnosis" id="SECID0EFKBK"><title>Diagnosis.</title><p>Recognized among species of <tp:taxon-name><tp:taxon-name-part taxon-name-part-type="genus" reg="Schizoptera">Schizoptera</tp:taxon-name-part> (<tp:taxon-name-part taxon-name-part-type="subgenus" reg="Schizoptera">Schizoptera</tp:taxon-name-part>)</tp:taxon-name> by fairly uniformly dark brown coloration with contrasting yellow posterior pronotal margin and humeral angle, whitish membrane with apical ½ suffused, and contrasting yellow and brown legs, large posterior process on sternum 6, and subgenital plate with medium-sized finger-shaped lateral process pointing laterad and with distinctive border of stout setae along right margin of subgenital plate (Figure <xref ref-type="fig" rid="F9">9G</xref>).</p></tp:treatment-sec><tp:treatment-sec sec-type="description" id="SECID0E1KBK"><title>Description.</title><p><bold>Male</bold> (Figure <xref ref-type="fig" rid="F8">8</xref>): macropterous, length: 1.51–1.67 mm; body ovate. <bold>Coloration</bold> (Figure <xref ref-type="fig" rid="F8">8</xref>): general coloration dark brown, posterior margin of pronotum, humeral angles, scutellar margin, and marking distal to apex of clavus yellow, costal and posterior claval margins yellowish brown, membrane white with apical 1/2 slightly suffused, legs with coxae and femora brown, trochanters yellow, tibiae brown proximally and yellow distally, (Figure <xref ref-type="fig" rid="F8">8</xref>). <bold>Surface and vestiture</bold>: long and moderately dense on head, pronotum, and forewing veins. <bold>Structure: Head</bold>: triangular in frontal view, distinctly wider than high (Figure <xref ref-type="fig" rid="F8">8</xref>), synthlipsis slightly more than twice width of eye. <bold>Thorax</bold>: posterior pronotal margin almost straight, very weakly concave medially, <abbrev xmlns:xlink="http://www.w3.org/1999/xlink" xlink:title="discal cell 1" id="ABBRID0E1LBK" xlink:type="simple">dc1</abbrev> of similar width throughout, almost as wide as <abbrev xmlns:xlink="http://www.w3.org/1999/xlink" xlink:title="radial cell along costal margin 3" id="ABBRID0E5LBK" xlink:type="simple">3</abbrev>. <bold>Abdomen</bold>: sternum 6 with large posterior process, subgenital plate with medium-sized finger-shaped lateral process pointing laterad and with distinctive border of stout setae along right margin of subgenital plate (Figure <xref ref-type="fig" rid="F9">9G</xref>). <bold>Genitalia</bold> (Figure <xref ref-type="fig" rid="F9">9G–I</xref>): right conjunctival appendage with two spines, longer apically, beset with small tubercles, left conjunctival with two lobes (Figure <xref ref-type="fig" rid="F9">9I</xref>), right paramere long and slender, with gently curving apex (Figure <xref ref-type="fig" rid="F9">9H</xref>), left paramere roughly triangular with broad apex (Figure <xref ref-type="fig" rid="F9">9I,H</xref>), vesica looping, very slender, with more than four coils (Figure <xref ref-type="fig" rid="F9">9H</xref>).</p><p><bold>Female</bold>: Unknown.</p></tp:treatment-sec><tp:treatment-sec sec-type="etymology" id="SECID0EDNBK"><title>Etymology.</title><p>Named in honor of Dr. Thomas Henry on the occasion of his 70<sup>th</sup> birthday and in recognition of his outstanding contributions to heteropterology. We also thank Tom for advancing our understanding of the little-studied <tp:taxon-name><tp:taxon-name-part taxon-name-part-type="family">Schizopteridae</tp:taxon-name-part></tp:taxon-name> in the United States by keeping his dedicated eye open for these tiny bugs and publishing updated distribution records. A noun in genitive case.</p></tp:treatment-sec><tp:treatment-sec sec-type="distribution" id="SECID0EQNBK"><title>Distribution.</title><p>Known from Tamaulipas and Veracruz in Mexico and Cameron County in Texas in the U.S.</p></tp:treatment-sec><tp:treatment-sec sec-type="notes" id="SECID0EVNBK"><title>Notes.</title><p>This species is unique among <italic><tp:taxon-name><tp:taxon-name-part taxon-name-part-type="genus" reg="Schizoptera">Schizoptera</tp:taxon-name-part></tp:taxon-name></italic> in the U.S. in having brown and yellow contrasting legs, in addition to the distinctive features of the male abdomen and genitalia.</p><fig id="F10" position="float" orientation="portrait"><label>Figure 10.</label><caption><p>Distribution records of <tp:taxon-name><tp:taxon-name-part taxon-name-part-type="family">Schizopteridae</tp:taxon-name-part></tp:taxon-name> in the United States and records of selected species from Mexico and Guatemala. Holotype localities of previously described species are indicated in yellow, records from the literature indicate as unfilled symbols, and records reported for the first time in this publication as filled blue or red symbols.</p></caption><graphic xmlns:xlink="http://www.w3.org/1999/xlink" xlink:href="zookeys-796-049-g010.jpg" position="float" orientation="portrait" xlink:type="simple" id="oo_242596.jpg"/></fig></tp:treatment-sec><tp:treatment-sec><!--Section generated to contain objects referenced in tp:taxon-treatment.--><fig id="F9" position="float" orientation="portrait"><label>Figure 9.</label><caption><p>Male genitalic features of <italic><tp:taxon-name><tp:taxon-name-part taxon-name-part-type="genus" reg="Schizoptera">Schizoptera</tp:taxon-name-part></tp:taxon-name></italic> spp. Top row illustrating ventral view abdominal apex and diagnostic features of sternum 6 and the subgenital plate (sternum 7); middle row showing the pygophore and associated structures in dorsal or dorsolateral view; and bottom row depicting vesica or base of vesica with conjunctival appendages and left parameres after removal of right paramere for <tp:taxon-name><tp:taxon-name-part taxon-name-part-type="genus" reg="Schizoptera">S.</tp:taxon-name-part> (<tp:taxon-name-part taxon-name-part-type="subgenus" reg="Cantharocoris">C.</tp:taxon-name-part>) <tp:taxon-name-part taxon-name-part-type="species" reg="rileyi">rileyi</tp:taxon-name-part></tp:taxon-name> and <tp:taxon-name><tp:taxon-name-part taxon-name-part-type="genus" reg="Schizoptera">S.</tp:taxon-name-part> (<tp:taxon-name-part taxon-name-part-type="subgenus" reg="Schizoptera">S.</tp:taxon-name-part>) <tp:taxon-name-part taxon-name-part-type="species" reg="henryi">henryi</tp:taxon-name-part></tp:taxon-name>, and removal of both parameres in <tp:taxon-name><tp:taxon-name-part taxon-name-part-type="genus" reg="Schizoptera">S.</tp:taxon-name-part> (<tp:taxon-name-part taxon-name-part-type="subgenus" reg="Cantharocoris">C.</tp:taxon-name-part>) <tp:taxon-name-part taxon-name-part-type="species" reg="bispina">bispina</tp:taxon-name-part></tp:taxon-name>.</p></caption><graphic xmlns:xlink="http://www.w3.org/1999/xlink" xlink:href="zookeys-796-049-g009.jpg" position="float" orientation="portrait" xlink:type="simple" id="oo_242595.jpg"/></fig><fig id="F8" position="float" orientation="portrait"><label>Figure 8.</label><caption><p>Habitus images of <italic><tp:taxon-name><tp:taxon-name-part taxon-name-part-type="genus" reg="Schizoptera">Schizoptera</tp:taxon-name-part></tp:taxon-name></italic> spp. in dorsal, frontal, lateral, and ventral views. UCR_ENT 00028598 (lower left corner) is the male holotype of <tp:taxon-name><tp:taxon-name-part taxon-name-part-type="genus" reg="Schizoptera">S.</tp:taxon-name-part> (<tp:taxon-name-part taxon-name-part-type="subgenus" reg="Cantharocoris">C.</tp:taxon-name-part>) <tp:taxon-name-part taxon-name-part-type="species" reg="bispina">bispina</tp:taxon-name-part></tp:taxon-name>. Scale bar: 0.5 mm, except where indicated otherwise.</p></caption><graphic xmlns:xlink="http://www.w3.org/1999/xlink" xlink:href="zookeys-796-049-g008.jpg" position="float" orientation="portrait" xlink:type="simple" id="oo_242594.jpg"/></fig></tp:treatment-sec></tp:taxon-treatment>
